# Supplementary material for: Dysbiosis and Enhanced Beta-Defensin Production in Hair Follicles of Patients with Lichen Planopilaris and Frontal Fibrosing Alopecia
Source: Biomedicines. 2021 Mar 7;9(3):266. doi: 10.3390/biomedicines9030266 (PMC7999846; doi:10.3390/biomedicines9030266)
Supplement: Supplementary file 1 [file biomedicines-09-00266-s001.zip]

Archive with 6 entries (6 files):
- Supplementary Figure 1.jpg
- Supplementary Figure 2.pdf
- Supplementary Table 1_Count_table.xlsx
- Supplementary Table 2_Taxonomy_table_silva.xlsx
- Supplementary Table 3_top5_in_total_counts_Swabs.xlsx
- Supplementary Table 4_top5_in_total_counts_HF.xlsx
