# Supplementary material for: Dysbiosis and Enhanced Beta-Defensin Production in Hair Follicles of Patients with Lichen Planopilaris and Frontal Fibrosing Alopecia
Source: Biomedicines. 2021 Mar 7;9(3):266. doi: 10.3390/biomedicines9030266 (PMC7999846; doi:10.3390/biomedicines9030266)
Supplement: Supplementary file 1 [file biomedicines-09-00266-s001.zip › Supplementary Table 2_Taxonomy_table_silva.xlsx]

## Sheet: Taxonomy_table_silva
Feature ID,Taxon,Confidence,OTU
5cd666b15ebcdef9abff643c4b217540,D_0__Bacteria	D_1__Actinobacteria	D_2__Actinobacteria	D_3__Corynebacteriales	D_4__Corynebacteriaceae	D_5__Lawsonella,0.999987477,OTU1
52910a251d381424a5f0afa06e1c9482,D_0__Bacteria	D_1__Actinobacteria	D_2__Actinobacteria	D_3__Corynebacteriales	D_4__Corynebacteriaceae	D_5__Lawsonella,0.999989289,OTU2
28f781d88d051cfe5b646206f939586a,D_0__Bacteria	D_1__Actinobacteria	D_2__Actinobacteria	D_3__Corynebacteriales	D_4__Corynebacteriaceae	D_5__Lawsonella,0.99998855,OTU3
7785d34ad5a0e88b80fec62cf0b01875,D_0__Bacteria	D_1__Firmicutes	D_2__Bacilli	D_3__Bacillales	D_4__Staphylococcaceae	D_5__Staphylococcus,0.999991556,OTU4
cce3eaf748cfeaedaa0c59e47bbebff1,D_0__Bacteria	D_1__Firmicutes	D_2__Bacilli	D_3__Bacillales	D_4__Staphylococcaceae	D_5__Staphylococcus,0.999992648,OTU5
47b89c21981e8c1f870897f22c9feeb7,D_0__Bacteria	D_1__Actinobacteria	D_2__Actinobacteria	D_3__Corynebacteriales	D_4__Corynebacteriaceae	D_5__Lawsonella,0.999990626,OTU6
eb4b43053f32e3be77eb66ad0259af0d,D_0__Bacteria	D_1__Firmicutes	D_2__Bacilli	D_3__Bacillales	D_4__Staphylococcaceae	D_5__Staphylococcus,0.999992292,OTU7
f8435b99c900b57dea9f3f4cc7c2bc8c,D_0__Bacteria	D_1__Firmicutes	D_2__Bacilli	D_3__Bacillales	D_4__Staphylococcaceae	D_5__Staphylococcus,0.999994201,OTU8
fae792646e1c6d6d6acadc8a67e1738f,D_0__Bacteria	D_1__Actinobacteria	D_2__Actinobacteria	D_3__Corynebacteriales	D_4__Corynebacteriaceae	D_5__Lawsonella,0.999993602,OTU9
b444dc8cae98b6803fb8d92417bdbc59,D_0__Bacteria	D_1__Actinobacteria	D_2__Actinobacteria	D_3__Corynebacteriales	D_4__Corynebacteriaceae	D_5__Lawsonella,0.999986721,OTU10
bb236cded0990a25c121206fb4047a2d,D_0__Bacteria	D_1__Firmicutes	D_2__Bacilli	D_3__Bacillales	D_4__Bacillaceae	D_5__Bacillus,0.999864858,OTU11
a9b4f298fa8daa994ee4a0c0219ae6cb,D_0__Bacteria	D_1__Firmicutes	D_2__Bacilli	D_3__Bacillales	D_4__Staphylococcaceae	D_5__Staphylococcus,0.999993468,OTU12
047d8b333b749bab3300018877b1cf87,D_0__Bacteria	D_1__Actinobacteria	D_2__Actinobacteria	D_3__Corynebacteriales	D_4__Corynebacteriaceae	D_5__Lawsonella,0.999988698,OTU13
0cc716047b2101fcfcd462a5b8e5db1a,D_0__Bacteria	D_1__Actinobacteria	D_2__Actinobacteria	D_3__Corynebacteriales	D_4__Corynebacteriaceae	D_5__Lawsonella,0.999991444,OTU14
9cc1575bd0f530999e96f013a928e6ee,D_0__Bacteria	D_1__Firmicutes	D_2__Bacilli	D_3__Bacillales	D_4__Bacillaceae	D_5__Bacillus,0.99985356,OTU15
eeb7b41ee665dc624f276da8fb16ef37,D_0__Bacteria	D_1__Firmicutes	D_2__Bacilli	D_3__Bacillales	D_4__Bacillaceae	D_5__Bacillus,0.999848218,OTU16
e6ce2a63b0d6e9e2c3601c48aded19d2,D_0__Bacteria	D_1__Firmicutes	D_2__Bacilli	D_3__Bacillales	D_4__Staphylococcaceae	D_5__Staphylococcus,0.999993446,OTU17
ba497503a432d421e601fed6ed5309e4,D_0__Bacteria	D_1__Firmicutes	D_2__Bacilli	D_3__Bacillales	D_4__Staphylococcaceae	D_5__Staphylococcus,0.99999364,OTU18
e1e3f4bc95e7b870f4e2abf9d3e4453e,D_0__Bacteria	D_1__Actinobacteria	D_2__Actinobacteria	D_3__Corynebacteriales	D_4__Corynebacteriaceae	D_5__Lawsonella,0.999987153,OTU19
34a80c2271c3be39be971d984c62c753,D_0__Bacteria	D_1__Proteobacteria	D_2__Gammaproteobacteria	D_3__Enterobacteriales	D_4__Enterobacteriaceae	D_5__Escherichia-Shigella,0.998146302,OTU20
fcb4cc48d81f657f5d00c1c0ce1a1fba,D_0__Bacteria	D_1__Firmicutes	D_2__Bacilli	D_3__Bacillales	D_4__Staphylococcaceae	D_5__Staphylococcus,0.999992477,OTU21
638996167a40b87f3667dbf9370f8924,D_0__Bacteria	D_1__Firmicutes	D_2__Bacilli	D_3__Bacillales	D_4__Staphylococcaceae	D_5__Staphylococcus,0.999993131,OTU22
92a471f57603921dae1ce916991b2f7a,D_0__Bacteria	D_1__Firmicutes	D_2__Bacilli	D_3__Bacillales	D_4__Bacillaceae	D_5__Bacillus,0.999827552,OTU23
fd5b69519c408732cccd01a85e031c40,D_0__Bacteria	D_1__Firmicutes	D_2__Bacilli	D_3__Bacillales	D_4__Staphylococcaceae	D_5__Staphylococcus,0.999993357,OTU24
307a2874e5cfb7f1c6cb0c70de290305,D_0__Bacteria	D_1__Actinobacteria	D_2__Actinobacteria	D_3__Corynebacteriales	D_4__Corynebacteriaceae	D_5__Lawsonella,0.999988767,OTU25
b43a1e5ad75689e6470e3ceb8783b9ec,D_0__Bacteria	D_1__Firmicutes	D_2__Bacilli	D_3__Bacillales	D_4__Staphylococcaceae	D_5__Staphylococcus,0.999985861,OTU26
3cb579b24996b9832c1f220eb20af0c6,D_0__Bacteria	D_1__Actinobacteria	D_2__Actinobacteria	D_3__Corynebacteriales	D_4__Corynebacteriaceae	D_5__Lawsonella,0.999992305,OTU27
98ec03b914f9edd4e566e7c0b1445223,D_0__Bacteria	D_1__Actinobacteria	D_2__Actinobacteria	D_3__Corynebacteriales	D_4__Corynebacteriaceae	D_5__Lawsonella,0.999991048,OTU28
925b7aa38354c8e9846deda57ab2988e,D_0__Bacteria	D_1__Proteobacteria	D_2__Gammaproteobacteria	D_3__Enterobacteriales	D_4__Enterobacteriaceae	D_5__Escherichia-Shigella,0.998454091,OTU29
072380908a53394a262aa51371398ba7,D_0__Bacteria	D_1__Proteobacteria	D_2__Gammaproteobacteria	D_3__Enterobacteriales	D_4__Enterobacteriaceae	D_5__Escherichia-Shigella,0.998443414,OTU30
72a67f48ec53f32b7d7ad4c6ee91ce98,D_0__Bacteria	D_1__Firmicutes	D_2__Bacilli	D_3__Bacillales	D_4__Staphylococcaceae	D_5__Staphylococcus,0.999986996,OTU31
c9328644432c542427f9cbabb777b296,D_0__Bacteria	D_1__Proteobacteria	D_2__Gammaproteobacteria	D_3__Enterobacteriales	D_4__Enterobacteriaceae,0.999316175,OTU32
7ac05335285e0f2c540d4e7d878dba1a,D_0__Bacteria	D_1__Actinobacteria	D_2__Actinobacteria	D_3__Corynebacteriales	D_4__Corynebacteriaceae	D_5__Lawsonella,0.999991622,OTU33
de7f221b2ab29d5ae29e54a12eb799ba,D_0__Bacteria	D_1__Firmicutes	D_2__Bacilli	D_3__Bacillales	D_4__Staphylococcaceae	D_5__Staphylococcus,0.99998753,OTU34
37441d0d23b856e8ead5d15cb8e6335c,D_0__Bacteria	D_1__Firmicutes	D_2__Bacilli	D_3__Bacillales	D_4__Staphylococcaceae	D_5__Staphylococcus,0.999992349,OTU35
6958909fdd7bca131ec57ec236c7a664,D_0__Bacteria	D_1__Firmicutes	D_2__Bacilli	D_3__Bacillales	D_4__Bacillaceae	D_5__Bacillus,0.999849617,OTU36
0fd687a93962d0993a90d57560ecbdcc,D_0__Bacteria	D_1__Proteobacteria	D_2__Gammaproteobacteria	D_3__Enterobacteriales	D_4__Enterobacteriaceae,0.999204549,OTU37
fda07bb6dfeaf1e10dba754f359ba837,D_0__Bacteria	D_1__Firmicutes	D_2__Bacilli	D_3__Bacillales	D_4__Staphylococcaceae	D_5__Staphylococcus,0.999992873,OTU38
774bcb3073fa7317219f7b0015ab1438,D_0__Bacteria	D_1__Actinobacteria	D_2__Actinobacteria	D_3__Corynebacteriales	D_4__Corynebacteriaceae	D_5__Lawsonella,0.999993217,OTU39
cbb659ff11135e0dd66a05acf60728de,D_0__Bacteria	D_1__Proteobacteria	D_2__Gammaproteobacteria	D_3__Enterobacteriales	D_4__Enterobacteriaceae	D_5__Escherichia-Shigella,0.998240425,OTU40
ec88dc794827396e64d4d0e24c17448c,D_0__Bacteria	D_1__Firmicutes	D_2__Bacilli	D_3__Bacillales	D_4__Bacillaceae	D_5__Bacillus,0.99984685,OTU41
24bdf5c17767bce162d105ded06e6fc9,D_0__Bacteria	D_1__Proteobacteria	D_2__Gammaproteobacteria	D_3__Enterobacteriales	D_4__Enterobacteriaceae	D_5__Escherichia-Shigella,0.99868951,OTU42
50f0eafdeca3e16fd2a17cd29b5d4077,D_0__Bacteria	D_1__Firmicutes	D_2__Bacilli	D_3__Bacillales	D_4__Staphylococcaceae	D_5__Staphylococcus,0.999988678,OTU43
b347321c8e35bc22198d4b7afd31e68e,D_0__Bacteria	D_1__Firmicutes	D_2__Bacilli	D_3__Bacillales	D_4__Bacillaceae	D_5__Bacillus,0.999873788,OTU44
1546803e855e4c14268b6419aa8b69d8,D_0__Bacteria	D_1__Actinobacteria	D_2__Actinobacteria	D_3__Corynebacteriales	D_4__Corynebacteriaceae	D_5__Lawsonella	D_6__uncultured bacterium,0.707776427,OTU45
2d3f70c10959348a0aee4158d96d9795,D_0__Bacteria	D_1__Firmicutes	D_2__Bacilli	D_3__Lactobacillales	D_4__Enterococcaceae	D_5__Enterococcus,0.998052809,OTU46
319a5f84f77e92ec509eeb2876bf983a,D_0__Bacteria	D_1__Actinobacteria	D_2__Actinobacteria	D_3__Corynebacteriales	D_4__Corynebacteriaceae	D_5__Lawsonella,0.999986068,OTU47
8e195c4b1b5cc6f3646430d7dd37b35f,D_0__Bacteria	D_1__Firmicutes	D_2__Bacilli	D_3__Bacillales	D_4__Bacillaceae	D_5__Bacillus,0.999860756,OTU48
70b173f3243811716d7dc10cb161c768,D_0__Bacteria	D_1__Firmicutes	D_2__Bacilli	D_3__Lactobacillales	D_4__Enterococcaceae	D_5__Enterococcus,0.99817068,OTU49
63a576af9201b3439aa7eacf82df0c54,D_0__Bacteria	D_1__Actinobacteria	D_2__Actinobacteria	D_3__Corynebacteriales	D_4__Corynebacteriaceae	D_5__Lawsonella,0.999987915,OTU50
03409c3f1a3d25b7b1ef1d3699ac563c,D_0__Bacteria	D_1__Proteobacteria	D_2__Gammaproteobacteria	D_3__Enterobacteriales	D_4__Enterobacteriaceae	D_5__Escherichia-Shigella,0.998587427,OTU51
e77081f7e8be4836799b7bc8366b2474,D_0__Bacteria	D_1__Proteobacteria	D_2__Gammaproteobacteria	D_3__Enterobacteriales	D_4__Enterobacteriaceae	D_5__Escherichia-Shigella,0.99849501,OTU52
1abf358357061d8fe2f17a23c0368e44,D_0__Bacteria	D_1__Firmicutes	D_2__Bacilli	D_3__Bacillales	D_4__Staphylococcaceae	D_5__Staphylococcus,0.999988394,OTU53
d5be14a23f2fffa01b68a47a44ea110d,D_0__Bacteria	D_1__Firmicutes	D_2__Bacilli	D_3__Bacillales	D_4__Bacillaceae	D_5__Bacillus,0.999866293,OTU54
bd5bea1ecfe3b50e25f37e1bd27f489f,D_0__Bacteria	D_1__Actinobacteria	D_2__Actinobacteria	D_3__Corynebacteriales	D_4__Corynebacteriaceae	D_5__Lawsonella,0.999991918,OTU55
8af1afa65790196b36bcc260327303a0,D_0__Bacteria	D_1__Actinobacteria	D_2__Actinobacteria	D_3__Corynebacteriales	D_4__Corynebacteriaceae	D_5__Lawsonella,0.999993925,OTU56
945c2d37411913ceffed0bf42ab26655,D_0__Bacteria	D_1__Actinobacteria	D_2__Actinobacteria	D_3__Corynebacteriales	D_4__Corynebacteriaceae	D_5__Lawsonella,0.999991169,OTU57
917d57c56958f220e2d6100134b5a1c0,D_0__Bacteria	D_1__Actinobacteria	D_2__Actinobacteria	D_3__Corynebacteriales	D_4__Corynebacteriaceae	D_5__Lawsonella,0.999990547,OTU58
516f386f18a3b576a586318c9ddb37dc,D_0__Bacteria	D_1__Firmicutes	D_2__Bacilli	D_3__Bacillales	D_4__Staphylococcaceae	D_5__Staphylococcus,0.999994528,OTU59
46a39081e6d541bc77c60e84317a12b4,D_0__Bacteria	D_1__Proteobacteria	D_2__Gammaproteobacteria	D_3__Enterobacteriales	D_4__Enterobacteriaceae,0.999263224,OTU60
0e0ac8283f28e0b666c66c3e7c09ded3,D_0__Bacteria	D_1__Firmicutes	D_2__Bacilli	D_3__Bacillales	D_4__Staphylococcaceae	D_5__Staphylococcus,0.999993763,OTU61
2a04dd02e4f222f28b0e3a15b4722c6e,D_0__Bacteria	D_1__Proteobacteria	D_2__Gammaproteobacteria	D_3__Enterobacteriales	D_4__Enterobacteriaceae	D_5__Escherichia-Shigella,0.997856778,OTU62
4fddd0690595d1f6b36a563dda34d99a,D_0__Bacteria	D_1__Proteobacteria	D_2__Gammaproteobacteria	D_3__Enterobacteriales	D_4__Enterobacteriaceae	D_5__Escherichia-Shigella,0.998362123,OTU63
391af253e0ee30c08b32456e14192e52,D_0__Bacteria	D_1__Firmicutes	D_2__Bacilli	D_3__Bacillales	D_4__Staphylococcaceae	D_5__Staphylococcus,0.999987215,OTU64
41af62001f40b562f721b9f3edc7ccc2,D_0__Bacteria	D_1__Proteobacteria	D_2__Gammaproteobacteria	D_3__Enterobacteriales	D_4__Enterobacteriaceae	D_5__Escherichia-Shigella,0.998189208,OTU65
52e86619651e127e802ace3c9886540a,D_0__Bacteria	D_1__Actinobacteria	D_2__Actinobacteria	D_3__Corynebacteriales	D_4__Corynebacteriaceae	D_5__Lawsonella,0.999991921,OTU66
60b117eb701692544486aa3c85ad6c7c,D_0__Bacteria	D_1__Actinobacteria	D_2__Actinobacteria	D_3__Corynebacteriales	D_4__Corynebacteriaceae	D_5__Lawsonella,0.999990835,OTU67
b791ca25c634961ec3d0534879219809,D_0__Bacteria	D_1__Proteobacteria	D_2__Gammaproteobacteria	D_3__Enterobacteriales	D_4__Enterobacteriaceae	D_5__Escherichia-Shigella,0.998165372,OTU68
83497a900d8286861ea3c00dcd38ed0e,D_0__Bacteria	D_1__Actinobacteria	D_2__Actinobacteria	D_3__Corynebacteriales	D_4__Corynebacteriaceae	D_5__Lawsonella,0.99999142,OTU69
12c84a7e32d91fa7f9315e4b0fe776eb,D_0__Bacteria	D_1__Proteobacteria	D_2__Gammaproteobacteria	D_3__Enterobacteriales	D_4__Enterobacteriaceae	D_5__Escherichia-Shigella,0.998452447,OTU70
a0fbf96af77c097b4d11ee7d2fef7dea,D_0__Bacteria	D_1__Bacteroidetes	D_2__Rhodothermia	D_3__Rhodothermales	D_4__Rhodothermaceae	D_5__Salinibacter,0.999999995,OTU71
3beee9b3122bebd70b623660dd286496,D_0__Bacteria	D_1__Bacteroidetes	D_2__Rhodothermia	D_3__Rhodothermales	D_4__Rhodothermaceae	D_5__Salinibacter,0.999999995,OTU72
fbd09348aca6ae57217bcd1fc9aa4ae7,D_0__Bacteria	D_1__Bacteroidetes	D_2__Rhodothermia	D_3__Rhodothermales	D_4__Rhodothermaceae	D_5__Salinibacter,0.999999995,OTU73
83415bebb2cf90fb93b0b8801bf95359,D_0__Bacteria	D_1__Actinobacteria	D_2__Actinobacteria	D_3__Corynebacteriales	D_4__Corynebacteriaceae	D_5__Lawsonella,0.999986028,OTU74
f8f6606aaedeefba7d91e599360ba3cc,D_0__Bacteria	D_1__Firmicutes	D_2__Bacilli	D_3__Bacillales	D_4__Staphylococcaceae	D_5__Staphylococcus,0.999984016,OTU75
98c0d60155d8c3c37ae536e294790fb8,D_0__Bacteria	D_1__Actinobacteria	D_2__Actinobacteria	D_3__Corynebacteriales	D_4__Corynebacteriaceae	D_5__Lawsonella,0.99998798,OTU76
b27fd4378d3c600e9342410e0f286c54,D_0__Bacteria	D_1__Firmicutes	D_2__Bacilli	D_3__Bacillales	D_4__Staphylococcaceae	D_5__Staphylococcus,0.999984773,OTU77
ac2596a81f601ab8c6106892444fc7a0,D_0__Bacteria	D_1__Firmicutes	D_2__Bacilli	D_3__Bacillales	D_4__Bacillaceae	D_5__Bacillus,0.999822818,OTU78
ff0617b41c595fd65c23a34810c57db1,D_0__Bacteria	D_1__Actinobacteria	D_2__Actinobacteria	D_3__Corynebacteriales	D_4__Corynebacteriaceae	D_5__Lawsonella,0.999987224,OTU79
d08416173f105e15b8dec02ae3eafb41,D_0__Bacteria	D_1__Bacteroidetes	D_2__Rhodothermia	D_3__Rhodothermales	D_4__Rhodothermaceae	D_5__Salinibacter,0.999999994,OTU80
67df039fd001fbe8acce036abdb501fc,D_0__Bacteria	D_1__Firmicutes	D_2__Bacilli	D_3__Bacillales	D_4__Staphylococcaceae	D_5__Staphylococcus,0.999984448,OTU81
42fd362295c9f213e626ab9f83fca306,D_0__Bacteria	D_1__Firmicutes	D_2__Bacilli	D_3__Bacillales	D_4__Listeriaceae	D_5__Listeria,0.999909176,OTU82
bfc96eede69b6398db036db7344627b5,D_0__Bacteria	D_1__Firmicutes	D_2__Bacilli	D_3__Lactobacillales	D_4__Lactobacillaceae	D_5__Lactobacillus,0.99999954,OTU83
ec70c92779fffcc7010fb95d2d34da14,D_0__Bacteria	D_1__Firmicutes	D_2__Bacilli	D_3__Bacillales	D_4__Staphylococcaceae	D_5__Staphylococcus,0.999993196,OTU84
c2dc9246bec932874e978849ba43e949,D_0__Bacteria	D_1__Firmicutes	D_2__Bacilli	D_3__Bacillales	D_4__Staphylococcaceae	D_5__Staphylococcus,0.999988374,OTU85
b88c7b1848b1be776356e4a0371702fb,D_0__Bacteria	D_1__Firmicutes	D_2__Bacilli	D_3__Lactobacillales	D_4__Lactobacillaceae	D_5__Lactobacillus,0.999999471,OTU86
df0c7cf8d1f700520a8b40a55741a46e,D_0__Bacteria	D_1__Firmicutes	D_2__Bacilli	D_3__Bacillales	D_4__Staphylococcaceae	D_5__Staphylococcus,0.999993561,OTU87
fcadb6de91a71c87e5054e05310c7dfa,D_0__Bacteria	D_1__Firmicutes	D_2__Bacilli	D_3__Bacillales	D_4__Staphylococcaceae	D_5__Staphylococcus,0.999994121,OTU88
2c8188f361782613ecc0f98374a7230f,D_0__Bacteria	D_1__Firmicutes	D_2__Bacilli	D_3__Bacillales	D_4__Staphylococcaceae	D_5__Staphylococcus,0.999993831,OTU89
c5d13620cc42c5ae96a71b9e41460dfe,D_0__Bacteria	D_1__Firmicutes	D_2__Bacilli	D_3__Bacillales	D_4__Listeriaceae	D_5__Listeria,0.999911183,OTU90
5bf9aa17acc5c48161e9b038e78cecfa,D_0__Bacteria	D_1__Proteobacteria	D_2__Gammaproteobacteria	D_3__Pseudomonadales	D_4__Pseudomonadaceae	D_5__Pseudomonas,0.99995394,OTU91
03b05ed89662830789dbe9d7b2ebafcf,D_0__Bacteria	D_1__Proteobacteria	D_2__Gammaproteobacteria	D_3__Enterobacteriales	D_4__Enterobacteriaceae	D_5__Escherichia-Shigella,0.998693903,OTU92
1471a9ecaa964df365bce598d3c41ad1,D_0__Bacteria	D_1__Proteobacteria	D_2__Gammaproteobacteria	D_3__Enterobacteriales	D_4__Enterobacteriaceae	D_5__Escherichia-Shigella,0.997686964,OTU93
11652e89b136ca317b989b89687763d6,D_0__Bacteria	D_1__Firmicutes	D_2__Bacilli	D_3__Bacillales	D_4__Listeriaceae	D_5__Listeria,0.999902326,OTU94
d40cc4b6bcb975f494009bb46f71bb42,D_0__Bacteria	D_1__Bacteroidetes	D_2__Rhodothermia	D_3__Rhodothermales	D_4__Rhodothermaceae	D_5__Salinibacter,0.999999996,OTU95
0f04902f12fec84dd3f2e265651a8e85,D_0__Bacteria	D_1__Firmicutes	D_2__Bacilli	D_3__Bacillales	D_4__Staphylococcaceae	D_5__Staphylococcus,0.999995182,OTU96
c1b485172930786aaa5859432501aa16,D_0__Bacteria	D_1__Actinobacteria	D_2__Actinobacteria	D_3__Corynebacteriales	D_4__Corynebacteriaceae	D_5__Lawsonella,0.999991455,OTU97
697504136d98372b1b958f75065b3685,D_0__Bacteria	D_1__Firmicutes	D_2__Bacilli	D_3__Bacillales	D_4__Staphylococcaceae	D_5__Staphylococcus,0.99998668,OTU98
338686b30c41e77a9e3aa63589687495,D_0__Bacteria	D_1__Firmicutes	D_2__Bacilli	D_3__Lactobacillales	D_4__Enterococcaceae	D_5__Enterococcus,0.998304362,OTU99
3744c1ee37c6b4e9e050347656e4b3dc,D_0__Bacteria	D_1__Bacteroidetes	D_2__Rhodothermia	D_3__Rhodothermales	D_4__Rhodothermaceae	D_5__Salinibacter,0.999999995,OTU100
f19d6ae8ecd38e899abeebd770684ed9,D_0__Bacteria	D_1__Bacteroidetes	D_2__Rhodothermia	D_3__Rhodothermales	D_4__Rhodothermaceae	D_5__Salinibacter,0.999999995,OTU101
77fccbbc6044f6b395485d7f2e263d66,D_0__Bacteria	D_1__Bacteroidetes	D_2__Rhodothermia	D_3__Rhodothermales	D_4__Rhodothermaceae	D_5__Salinibacter,0.999999995,OTU102
a30e5f2df41caa906823520accae5687,D_0__Bacteria	D_1__Bacteroidetes	D_2__Rhodothermia	D_3__Rhodothermales	D_4__Rhodothermaceae	D_5__Salinibacter,0.999999996,OTU103
35e38ae42b8d0b763140e076e2ca2c59,D_0__Bacteria	D_1__Firmicutes	D_2__Bacilli	D_3__Bacillales	D_4__Staphylococcaceae	D_5__Staphylococcus,0.99998742,OTU104
3c99d3ea86e59353eb401c38aa8db779,D_0__Bacteria	D_1__Firmicutes	D_2__Bacilli	D_3__Bacillales	D_4__Bacillaceae	D_5__Bacillus,0.999843702,OTU105
727d70fcd5efb31a795489ca7eb4e0ce,D_0__Bacteria	D_1__Firmicutes	D_2__Bacilli	D_3__Bacillales	D_4__Staphylococcaceae	D_5__Staphylococcus,0.999994537,OTU106
ba6d7f1f7bc5b1b7ebc5b49baea9b778,D_0__Bacteria	D_1__Bacteroidetes	D_2__Rhodothermia	D_3__Rhodothermales	D_4__Rhodothermaceae	D_5__Salinibacter,0.999999995,OTU107
15e06190007be3fcc5a6f98c3b9fbb91,D_0__Bacteria	D_1__Bacteroidetes	D_2__Rhodothermia	D_3__Rhodothermales	D_4__Rhodothermaceae	D_5__Salinibacter,0.999999994,OTU108
92155ecee949c6d6fea2c04c09b784ee,D_0__Bacteria	D_1__Firmicutes	D_2__Bacilli	D_3__Bacillales	D_4__Bacillaceae	D_5__Bacillus,0.999829444,OTU109
21926c7a8121b48c7265734611c964cf,D_0__Bacteria	D_1__Bacteroidetes	D_2__Rhodothermia	D_3__Rhodothermales	D_4__Rhodothermaceae	D_5__Salinibacter,0.999999997,OTU110
7a56ddfb1184f5aac7e3aded479e8626,D_0__Bacteria	D_1__Firmicutes	D_2__Bacilli	D_3__Bacillales	D_4__Staphylococcaceae	D_5__Staphylococcus,0.999987023,OTU111
c623bcc52156d070d7b7d67dea1967f1,D_0__Bacteria	D_1__Bacteroidetes	D_2__Rhodothermia	D_3__Rhodothermales	D_4__Rhodothermaceae	D_5__Salinibacter,0.999999996,OTU112
e24c6ac3c58669e191ed5877d69b5780,D_0__Bacteria	D_1__Firmicutes	D_2__Bacilli	D_3__Bacillales	D_4__Staphylococcaceae	D_5__Staphylococcus,0.999993967,OTU113
bcc138298aa4bf3441f54ee3d4989f24,D_0__Bacteria	D_1__Firmicutes	D_2__Bacilli	D_3__Bacillales	D_4__Staphylococcaceae	D_5__Staphylococcus,0.999994515,OTU114
3e966756594f528d73c4ec00901d3acb,D_0__Bacteria	D_1__Bacteroidetes	D_2__Rhodothermia	D_3__Rhodothermales	D_4__Rhodothermaceae	D_5__Salinibacter,0.999999996,OTU115
334ce216cb4d0feffba4dfe8d02d2205,D_0__Bacteria	D_1__Firmicutes	D_2__Bacilli	D_3__Bacillales	D_4__Staphylococcaceae	D_5__Staphylococcus,0.999994301,OTU116
43b490e856c78ea8f69d42c3d325cdf6,D_0__Bacteria	D_1__Firmicutes	D_2__Bacilli	D_3__Bacillales	D_4__Staphylococcaceae	D_5__Staphylococcus,0.999985917,OTU117
cb7ed92277b73b2d596844040ca47723,D_0__Bacteria	D_1__Firmicutes	D_2__Bacilli	D_3__Bacillales	D_4__Staphylococcaceae	D_5__Staphylococcus,0.999988992,OTU118
ebf9ea44f0b3b625e6c9dcd05122694e,D_0__Bacteria	D_1__Firmicutes	D_2__Bacilli	D_3__Bacillales	D_4__Staphylococcaceae	D_5__Staphylococcus,0.999994482,OTU119
4bfa80eec88cda7d79a63028a42af7c0,D_0__Bacteria	D_1__Actinobacteria	D_2__Actinobacteria	D_3__Corynebacteriales	D_4__Corynebacteriaceae	D_5__Lawsonella,0.999991367,OTU120
d9620f406a88e2488f9d243cfe53ab55,D_0__Bacteria	D_1__Proteobacteria	D_2__Gammaproteobacteria	D_3__Enterobacteriales	D_4__Enterobacteriaceae	D_5__Escherichia-Shigella,0.99839894,OTU121
611977c6da73cf859b7cbd488fe3c1fc,D_0__Bacteria	D_1__Actinobacteria	D_2__Actinobacteria	D_3__Corynebacteriales	D_4__Corynebacteriaceae	D_5__Lawsonella,0.999990002,OTU122
5c11fd7869a8271d87190e7c74e95723,D_0__Bacteria	D_1__Firmicutes	D_2__Bacilli	D_3__Bacillales	D_4__Staphylococcaceae	D_5__Staphylococcus,0.999993683,OTU123
22e2c09c25e861073989fd4d53a83d70,D_0__Bacteria	D_1__Firmicutes	D_2__Bacilli	D_3__Bacillales	D_4__Staphylococcaceae	D_5__Staphylococcus,0.99999418,OTU124
9dbd501415e70f00d86321c6140cc5e0,D_0__Bacteria	D_1__Bacteroidetes	D_2__Rhodothermia	D_3__Rhodothermales	D_4__Rhodothermaceae	D_5__Salinibacter,0.999999996,OTU125
35ae2ba738d9f3a5ce90fad98c6295c1,D_0__Bacteria	D_1__Firmicutes	D_2__Bacilli	D_3__Bacillales	D_4__Staphylococcaceae	D_5__Staphylococcus,0.999988055,OTU126
3d94c6304bd3346ff8490824cea2ac1c,D_0__Bacteria	D_1__Bacteroidetes	D_2__Rhodothermia	D_3__Rhodothermales	D_4__Rhodothermaceae	D_5__Salinibacter,0.999999996,OTU127
d05eea235c4ac94afe24c84e3cb1fe43,D_0__Bacteria	D_1__Firmicutes	D_2__Bacilli	D_3__Bacillales	D_4__Staphylococcaceae	D_5__Staphylococcus,0.999987909,OTU128
ff7121b48f229944325e171e049fbd29,D_0__Bacteria	D_1__Proteobacteria	D_2__Gammaproteobacteria	D_3__Enterobacteriales	D_4__Enterobacteriaceae	D_5__Escherichia-Shigella,0.997924956,OTU129
9ebe632204f2cddf2b012241b21e768d,D_0__Bacteria	D_1__Firmicutes	D_2__Bacilli	D_3__Bacillales	D_4__Staphylococcaceae	D_5__Staphylococcus,0.999994898,OTU130
bff1bde0be7820451dd4ea37d74dca4e,D_0__Bacteria	D_1__Proteobacteria	D_2__Gammaproteobacteria	D_3__Enterobacteriales	D_4__Enterobacteriaceae	D_5__Escherichia-Shigella,0.997816036,OTU131
b77b2a71d574d294e8ea4026ee9c87bf,D_0__Bacteria	D_1__Proteobacteria	D_2__Gammaproteobacteria	D_3__Enterobacteriales	D_4__Enterobacteriaceae	D_5__Escherichia-Shigella,0.998153189,OTU132
f3d3858c606d2090878201c728ea9f6d,D_0__Bacteria	D_1__Bacteroidetes	D_2__Rhodothermia	D_3__Rhodothermales	D_4__Rhodothermaceae	D_5__Salinibacter,0.999999997,OTU133
d5ff48f2694e9dfa3a553ec0df9f058f,D_0__Bacteria	D_1__Firmicutes	D_2__Bacilli	D_3__Bacillales	D_4__Staphylococcaceae	D_5__Staphylococcus,0.999988073,OTU134
2dabd254173870183adeca33b1788b5d,D_0__Bacteria	D_1__Firmicutes	D_2__Bacilli	D_3__Bacillales	D_4__Staphylococcaceae	D_5__Staphylococcus,0.999973225,OTU135
acaa08bcfff354cd22c043926d39b566,D_0__Bacteria	D_1__Firmicutes	D_2__Bacilli	D_3__Bacillales	D_4__Staphylococcaceae	D_5__Staphylococcus,0.99997548,OTU136
59c39edcc7785991f1bc2e4614a6aa7d,D_0__Bacteria	D_1__Firmicutes	D_2__Bacilli	D_3__Bacillales	D_4__Bacillaceae	D_5__Bacillus,0.999855277,OTU137
ef9b45f4893d4da0ecda3c90a1455332,D_0__Bacteria	D_1__Firmicutes	D_2__Bacilli	D_3__Bacillales	D_4__Staphylococcaceae	D_5__Staphylococcus,0.999994369,OTU138
bb0927fbe1517b209050bd9a5c314ff6,D_0__Bacteria	D_1__Firmicutes	D_2__Bacilli	D_3__Bacillales	D_4__Bacillaceae	D_5__Bacillus,0.999847827,OTU139
4e1db59a007cda494e1c794b4da0e298,D_0__Bacteria	D_1__Firmicutes	D_2__Bacilli	D_3__Bacillales	D_4__Bacillaceae	D_5__Bacillus,0.999838235,OTU140
3ca92e0a23b1307d0ef3b22a3ee9ba42,D_0__Bacteria	D_1__Proteobacteria	D_2__Gammaproteobacteria	D_3__Enterobacteriales	D_4__Enterobacteriaceae,0.998832546,OTU141
9b51c9696f1657e8d6b0ccae31a2d295,D_0__Bacteria	D_1__Proteobacteria	D_2__Gammaproteobacteria	D_3__Enterobacteriales	D_4__Enterobacteriaceae,0.999008053,OTU142
50740b9844a944b870feba9ba0325d86,D_0__Bacteria	D_1__Proteobacteria	D_2__Gammaproteobacteria	D_3__Enterobacteriales	D_4__Enterobacteriaceae,0.998855212,OTU143
4eb7c12ff3913ef446fd8a532be16361,D_0__Bacteria	D_1__Actinobacteria	D_2__Actinobacteria	D_3__Propionibacteriales	D_4__Propionibacteriaceae	D_5__Cutibacterium,0.999968227,OTU144
62f2525a49a888469480d056f9f7b045,D_0__Bacteria	D_1__Actinobacteria	D_2__Actinobacteria	D_3__Propionibacteriales	D_4__Propionibacteriaceae	D_5__Cutibacterium,0.999972592,OTU145
10d89008093950b4a7322978d7704d21,D_0__Bacteria	D_1__Actinobacteria	D_2__Actinobacteria	D_3__Propionibacteriales	D_4__Propionibacteriaceae	D_5__Cutibacterium,0.99997453,OTU146
e89325ad22d61671692efd0d7fdc57b8,D_0__Bacteria	D_1__Actinobacteria	D_2__Actinobacteria	D_3__Propionibacteriales	D_4__Propionibacteriaceae	D_5__Cutibacterium,0.999974935,OTU147
3fe2f9ee9ed63160e944c0f567ed7d2c,D_0__Bacteria	D_1__Actinobacteria	D_2__Actinobacteria	D_3__Propionibacteriales	D_4__Propionibacteriaceae	D_5__Cutibacterium,0.999973987,OTU148
c4da97dea86830e855d78718ceaf2081,D_0__Bacteria	D_1__Actinobacteria	D_2__Actinobacteria	D_3__Propionibacteriales	D_4__Propionibacteriaceae	D_5__Cutibacterium,0.999972469,OTU149
b4808caabaf62b1b92078c83cbc59364,D_0__Bacteria	D_1__Actinobacteria	D_2__Actinobacteria	D_3__Propionibacteriales	D_4__Propionibacteriaceae	D_5__Cutibacterium,0.99997611,OTU150
8a94ea9f42394b2daf37a129d5c89200,D_0__Bacteria	D_1__Actinobacteria	D_2__Actinobacteria	D_3__Corynebacteriales	D_4__Corynebacteriaceae	D_5__Corynebacterium 1	D_6__Corynebacterium kroppenstedtii,0.974108266,OTU151
784788fb000822094398185d0064f584,D_0__Bacteria	D_1__Actinobacteria	D_2__Actinobacteria	D_3__Propionibacteriales	D_4__Propionibacteriaceae	D_5__Cutibacterium,0.999969093,OTU152
78584c26b373c015318cf25bfa20b15e,D_0__Bacteria,0.706688754,OTU153
b7d3b4c4a8ddbdae09d3d4b27c3b7a4c,D_0__Bacteria	D_1__Actinobacteria	D_2__Actinobacteria	D_3__Propionibacteriales	D_4__Propionibacteriaceae	D_5__Cutibacterium,0.999968578,OTU154
6ec4b7d19dd2072b84ca2a8df1854e2a,D_0__Bacteria	D_1__Actinobacteria	D_2__Actinobacteria	D_3__Propionibacteriales	D_4__Propionibacteriaceae	D_5__Cutibacterium,0.99997714,OTU155
f9541238d0d7aff86fbed855315e7a49,D_0__Bacteria,0.713316891,OTU156
7f481ab941d478118b5eeb314bc76480,D_0__Bacteria	D_1__Actinobacteria	D_2__Actinobacteria	D_3__Propionibacteriales	D_4__Propionibacteriaceae	D_5__Cutibacterium,0.999970694,OTU157
6e50325c6aca4c86eb21354482a27b69,D_0__Bacteria,0.714743986,OTU158
0e2a30bfa447fe6b41b0810c6233ab66,D_0__Bacteria	D_1__Actinobacteria	D_2__Actinobacteria	D_3__Propionibacteriales	D_4__Propionibacteriaceae	D_5__Cutibacterium,0.999978168,OTU159
73b8547e3772cf76e0c4c89a5ec6d711,D_0__Bacteria,0.771504443,OTU160
1cd049acbc405195e581def7b7948ce7,D_0__Bacteria	D_1__Firmicutes	D_2__Bacilli	D_3__Bacillales	D_4__Staphylococcaceae	D_5__Staphylococcus,0.999991862,OTU161
eec4cb21973b7530be867537a0593ae5,D_0__Bacteria,0.769897331,OTU162
420361510a88f3d662183447efd52078,D_0__Bacteria	D_1__Actinobacteria	D_2__Actinobacteria	D_3__Propionibacteriales	D_4__Propionibacteriaceae	D_5__Cutibacterium,0.999615963,OTU163
aec206af80fa3aa16223fcc80329e75f,D_0__Bacteria	D_1__Actinobacteria	D_2__Actinobacteria	D_3__Propionibacteriales	D_4__Propionibacteriaceae	D_5__Cutibacterium,0.999621253,OTU164
44d766c553b1f5a4bea090f0294473c4,D_0__Bacteria	D_1__Firmicutes	D_2__Bacilli	D_3__Bacillales	D_4__Staphylococcaceae	D_5__Staphylococcus,0.999994406,OTU165
46be1b1b4ae22fcde77e0b0700ab792d,D_0__Bacteria	D_1__Actinobacteria	D_2__Actinobacteria	D_3__Propionibacteriales	D_4__Propionibacteriaceae	D_5__Cutibacterium,0.999588715,OTU166
78e91e9466b746cc43cc1313d0d651cf,D_0__Bacteria,0.821395284,OTU167
14733b9f2d0a00ae294afb8cb589eb5e,D_0__Bacteria,0.773278947,OTU168
63e047e17d4323c75b20877c996063a3,D_0__Bacteria,0.760212721,OTU169
d6f45264e64af7dead5a1c94d102ca62,D_0__Bacteria	D_1__Proteobacteria,0.700057794,OTU170
b4c88fe3349bd1f536c2f3c706d67b86,D_0__Bacteria,0.71612742,OTU171
4d81d44202e72bd0167bf3539fc86864,D_0__Bacteria,0.738916151,OTU172
353500763eb6db86ad6d2acd7dd03cda,D_0__Bacteria,0.715105391,OTU173
7a8bda08919115447ef419dd6e2ea6f0,D_0__Bacteria,0.806321982,OTU174
eea26aaa1d8ef90e9e3a8434ea0e25b9,D_0__Bacteria	D_1__Firmicutes	D_2__Clostridia	D_3__Clostridiales	D_4__Lachnospiraceae	D_5__Lachnoclostridium 5,0.862246475,OTU175
b5e6fb2d4ed2c7d9e00697484512bfec,D_0__Bacteria	D_1__Actinobacteria	D_2__Actinobacteria	D_3__Propionibacteriales	D_4__Propionibacteriaceae	D_5__Cutibacterium,0.999563237,OTU176
535e951b3db3b0825b2eac0e2f5c3c11,D_0__Bacteria,0.750837606,OTU177
9d27fed14e0edefab55a6e7a300113bc,D_0__Bacteria	D_1__Proteobacteria	D_2__Gammaproteobacteria	D_3__Pseudomonadales	D_4__Moraxellaceae	D_5__Enhydrobacter,0.999998894,OTU178
2fb02423fcf336876d8d9a63e84fea5f,D_0__Bacteria	D_1__Actinobacteria	D_2__Actinobacteria	D_3__Corynebacteriales	D_4__Corynebacteriaceae	D_5__Turicella	D_6__uncultured bacterium,0.736710781,OTU179
cfc71dd29088842a380f207c3018f3e7,D_0__Bacteria	D_1__Actinobacteria	D_2__Actinobacteria	D_3__Micrococcales	D_4__Micrococcaceae	D_5__Micrococcus,0.993635573,OTU180
134c3f316fc2d8b047b53a969454727a,D_0__Bacteria	D_1__Proteobacteria	D_2__Gammaproteobacteria	D_3__Betaproteobacteriales	D_4__Burkholderiaceae	D_5__Ralstonia,0.999977717,OTU181
bd3a56bca595364f5049d48bbd9ea5b2,D_0__Bacteria	D_1__Actinobacteria	D_2__Actinobacteria	D_3__Corynebacteriales	D_4__Corynebacteriaceae	D_5__Turicella	D_6__uncultured bacterium,0.790573966,OTU182
e76fcca475279b3311efeea62d7cac87,D_0__Bacteria	D_1__Actinobacteria	D_2__Actinobacteria	D_3__Propionibacteriales	D_4__Propionibacteriaceae	D_5__Cutibacterium,0.999589452,OTU183
33544c147b486d00e4c4cd18f11f3572,D_0__Bacteria	D_1__Actinobacteria	D_2__Actinobacteria	D_3__Micrococcales	D_4__Micrococcaceae	D_5__Micrococcus,0.990803413,OTU184
b728e5305debe76af17f1a88b8eeb223,D_0__Bacteria	D_1__Actinobacteria	D_2__Actinobacteria	D_3__Micrococcales	D_4__Micrococcaceae	D_5__Micrococcus,0.992062542,OTU185
d1228765ca61f393a1857d1e80a92f73,D_0__Bacteria,0.736632728,OTU186
d1b685cd97fd327fc52e214ee0ea565b,D_0__Bacteria	D_1__Firmicutes	D_2__Bacilli	D_3__Bacillales	D_4__Staphylococcaceae	D_5__Staphylococcus,0.999983875,OTU187
1b90c76f8bbc8b28350555d1c79b3a06,D_0__Bacteria,0.804043761,OTU188
615a70435fcfe06a6116917b7eadc662,D_0__Bacteria	D_1__Proteobacteria	D_2__Gammaproteobacteria	D_3__Pasteurellales	D_4__Pasteurellaceae	D_5__Haemophilus,0.984177639,OTU189
4b1d2cd344ef3d393312380c2f3260d8,D_0__Bacteria	D_1__Actinobacteria	D_2__Actinobacteria	D_3__Corynebacteriales	D_4__Corynebacteriaceae	D_5__Turicella	D_6__uncultured bacterium,0.717856905,OTU190
30441c3eea801bc0f0f6db8125349294,D_0__Bacteria	D_1__Actinobacteria	D_2__Actinobacteria	D_3__Micrococcales	D_4__Bogoriellaceae	D_5__Georgenia	D_6__uncultured bacterium,0.953510023,OTU191
1f6d829a01e564d5d31da5ee0634a9f2,D_0__Bacteria	D_1__Actinobacteria	D_2__Actinobacteria	D_3__Corynebacteriales	D_4__Corynebacteriaceae	D_5__Corynebacterium 1	D_6__Corynebacterium kroppenstedtii,0.936792852,OTU192
0df2aa8571568d09107051c76f6e15f3,D_0__Bacteria	D_1__Proteobacteria	D_2__Gammaproteobacteria	D_3__Betaproteobacteriales	D_4__Burkholderiaceae	D_5__Ralstonia,0.99997738,OTU193
b687d99fb75be6c448a5e1321113c28f,D_0__Bacteria	D_1__Firmicutes	D_2__Bacilli	D_3__Bacillales	D_4__Staphylococcaceae	D_5__Staphylococcus,0.999982374,OTU194
9471e912ef711e46a10559877b616580,D_0__Bacteria,0.762718516,OTU195
87b182bba94483b66634aa529e1a3463,D_0__Bacteria	D_1__Firmicutes	D_2__Bacilli	D_3__Bacillales	D_4__Staphylococcaceae	D_5__Staphylococcus,0.999987388,OTU196
b50d666795b7cfa74d33960158a8f700,D_0__Bacteria	D_1__Actinobacteria	D_2__Actinobacteria	D_3__Corynebacteriales	D_4__Corynebacteriaceae	D_5__Corynebacterium 1	D_6__Corynebacterium kroppenstedtii,0.934570825,OTU197
65a0efc890fe5262066614f6359eb757,D_0__Bacteria	D_1__Actinobacteria	D_2__Actinobacteria	D_3__Corynebacteriales	D_4__Corynebacteriaceae	D_5__Turicella	D_6__uncultured bacterium,0.780005759,OTU198
bfedae850339e80aa450d43adb09a574,D_0__Bacteria	D_1__Bacteroidetes	D_2__Bacteroidia	D_3__Chitinophagales	D_4__Chitinophagaceae	D_5__Hydrotalea,0.999990402,OTU199
2298cfe3899902f9c8cf4d93b8ab4c88,D_0__Bacteria	D_1__Proteobacteria,0.712060544,OTU200
ccf59fae797b3ca113cd609a1ee69abf,D_0__Bacteria	D_1__Actinobacteria	D_2__Actinobacteria	D_3__Micrococcales	D_4__Micrococcaceae	D_5__Micrococcus,0.991553955,OTU201
3faa7e87b48d4f32abce9d2f4fbd966d,D_0__Bacteria	D_1__Proteobacteria	D_2__Gammaproteobacteria	D_3__Betaproteobacteriales	D_4__Burkholderiaceae	D_5__Pelomonas,0.787990957,OTU202
2220e74ef7032646a05ddf7b0c1c5d42,D_0__Bacteria	D_1__Firmicutes	D_2__Bacilli	D_3__Lactobacillales	D_4__Streptococcaceae	D_5__Streptococcus,0.999999573,OTU203
e1381cd6bc95fb260c5cfddf46ef37bb,D_0__Bacteria	D_1__Actinobacteria	D_2__Actinobacteria	D_3__Corynebacteriales	D_4__Corynebacteriaceae	D_5__Turicella	D_6__uncultured bacterium,0.808775826,OTU204
53be4f56cca4d059d1e4113376fbef22,D_0__Bacteria	D_1__Actinobacteria	D_2__Actinobacteria	D_3__Corynebacteriales	D_4__Corynebacteriaceae	D_5__Corynebacterium 1	D_6__Corynebacterium kroppenstedtii,0.961679348,OTU205
5039c0c9de6992fe907d09eb797557d6,D_0__Bacteria	D_1__Firmicutes	D_2__Bacilli	D_3__Lactobacillales	D_4__Streptococcaceae	D_5__Streptococcus,0.999999459,OTU206
aa4cc08f6a6e3a779b7fede4f7be30e8,D_0__Bacteria	D_1__Proteobacteria	D_2__Gammaproteobacteria	D_3__Betaproteobacteriales	D_4__Burkholderiaceae	D_5__Ralstonia,0.999977948,OTU207
105fc8c576b6b6a50b0d51768b3689ef,D_0__Bacteria	D_1__Proteobacteria	D_2__Gammaproteobacteria	D_3__Pseudomonadales	D_4__Moraxellaceae	D_5__Enhydrobacter,0.999998758,OTU208
5821636313fcd7c77aa64fe1e5e8305a,D_0__Bacteria	D_1__Actinobacteria	D_2__Actinobacteria	D_3__Micrococcales	D_4__Bogoriellaceae	D_5__Georgenia	D_6__uncultured bacterium,0.976567834,OTU209
30f4d3141cd1bbf42346caed3225d5ff,D_0__Bacteria	D_1__Firmicutes	D_2__Bacilli	D_3__Bacillales	D_4__Staphylococcaceae	D_5__Staphylococcus,0.999984892,OTU210
03ba3eeac6bd7fc78a32e5d1d037ea52,D_0__Bacteria,0.754671494,OTU211
e8e182a15c68e8731e3b623370c0a332,D_0__Bacteria,0.820565371,OTU212
0ccdea9f1151ae0dc57a4d4f6f4aa79d,D_0__Bacteria	D_1__Actinobacteria	D_2__Actinobacteria	D_3__Corynebacteriales	D_4__Corynebacteriaceae	D_5__Turicella	D_6__uncultured bacterium,0.773841832,OTU213
5cd36ab145803b0b64d2a55532c95507,D_0__Bacteria,0.764167082,OTU214
b8356d3d0c24a1a3f090f2099d3ab02d,D_0__Bacteria	D_1__Actinobacteria	D_2__Actinobacteria	D_3__Micrococcales	D_4__Micrococcaceae	D_5__Micrococcus,0.993982304,OTU215
a02a12a955ad83d99bb4db587441d9e7,D_0__Bacteria,0.848661803,OTU216
ba915284cbd0c344804071f22d2be053,D_0__Bacteria	D_1__Firmicutes	D_2__Bacilli	D_3__Lactobacillales	D_4__Streptococcaceae	D_5__Streptococcus,0.999999796,OTU217
9096f81ea4adcfaafec888624310b869,D_0__Bacteria,0.755751996,OTU218
228c27118d11ea86b91646d0fccd195e,D_0__Bacteria	D_1__Proteobacteria	D_2__Gammaproteobacteria	D_3__Pasteurellales	D_4__Pasteurellaceae	D_5__Haemophilus,0.984393273,OTU219
d7ad92345c22124132fb7a1b7554738a,D_0__Bacteria	D_1__Proteobacteria	D_2__Gammaproteobacteria	D_3__Betaproteobacteriales	D_4__Burkholderiaceae	D_5__Ralstonia,0.999977079,OTU220
87bc0ddea6875fd7a921b61dd1931ffa,D_0__Bacteria	D_1__Actinobacteria	D_2__Actinobacteria	D_3__Micrococcales	D_4__Micrococcaceae	D_5__Micrococcus,0.989769552,OTU221
0fbea9abdf1d17b173735da9a6794c4d,D_0__Bacteria	D_1__Actinobacteria	D_2__Actinobacteria	D_3__Micrococcales	D_4__Micrococcaceae	D_5__Micrococcus,0.993143484,OTU222
c410b9972b35de8d426be05e414a5b7c,D_0__Bacteria	D_1__Proteobacteria	D_2__Gammaproteobacteria	D_3__Pseudomonadales	D_4__Moraxellaceae	D_5__Enhydrobacter,0.999998909,OTU223
2ba4e47b00443ad5cd46ccd7aa30a85d,D_0__Bacteria	D_1__Actinobacteria	D_2__Actinobacteria	D_3__Micrococcales	D_4__Bogoriellaceae	D_5__Georgenia	D_6__uncultured bacterium,0.960133495,OTU224
4e1915923629c7e96658891e2c971f90,D_0__Bacteria	D_1__Proteobacteria	D_2__Gammaproteobacteria	D_3__Betaproteobacteriales	D_4__Burkholderiaceae	D_5__Pelomonas,0.773380498,OTU225
81efa3f81c1a2962a2d87e3abd9f2e6e,D_0__Bacteria	D_1__Proteobacteria	D_2__Gammaproteobacteria	D_3__Betaproteobacteriales	D_4__Burkholderiaceae	D_5__Ralstonia,0.999970294,OTU226
fc6c9e290f261b4b971f828317f1b13d,D_0__Bacteria	D_1__Proteobacteria	D_2__Gammaproteobacteria	D_3__Betaproteobacteriales	D_4__Burkholderiaceae	D_5__Ralstonia,0.999971701,OTU227
25d7dc69a197a8714b447c852259bdee,D_0__Bacteria	D_1__Proteobacteria	D_2__Gammaproteobacteria	D_3__Betaproteobacteriales	D_4__Burkholderiaceae	D_5__Pelomonas,0.759781643,OTU228
1062788c7c7f0b673c7eed73f53e932c,D_0__Bacteria	D_1__Firmicutes	D_2__Bacilli	D_3__Bacillales	D_4__Paenibacillaceae	D_5__Paenibacillus	D_6__Paenibacillus fonticola,0.800502116,OTU229
b21f03b43a61d1f529c2cd6f117603b0,D_0__Bacteria	D_1__Actinobacteria	D_2__Actinobacteria	D_3__Micrococcales	D_4__Bogoriellaceae	D_5__Georgenia	D_6__uncultured bacterium,0.948620472,OTU230
bed16fe199df83674e58e4d036f99b1d,D_0__Bacteria	D_1__Proteobacteria	D_2__Alphaproteobacteria	D_3__Rhodobacterales	D_4__Rhodobacteraceae	D_5__Paracoccus,0.989022657,OTU231
10af2c7199cf8b92b7686283da686a71,D_0__Bacteria	D_1__Firmicutes	D_2__Bacilli	D_3__Bacillales	D_4__Staphylococcaceae	D_5__Staphylococcus,0.999988207,OTU232
12ab45a41fe93913858dd722fafabc5d,D_0__Bacteria	D_1__Actinobacteria	D_2__Actinobacteria	D_3__Micrococcales	D_4__Bogoriellaceae	D_5__Georgenia	D_6__uncultured bacterium,0.96090365,OTU233
11eb64fc8ef491f482b7a3c189ed9d21,D_0__Bacteria	D_1__Actinobacteria	D_2__Actinobacteria	D_3__Corynebacteriales	D_4__Corynebacteriaceae	D_5__Turicella,0.9999752,OTU234
9fd48bb7efe0f662ad6149f809eaae98,D_0__Bacteria	D_1__Actinobacteria	D_2__Actinobacteria	D_3__Micrococcales	D_4__Micrococcaceae	D_5__Micrococcus,0.991159456,OTU235
acaa9170f20fb2a065f152a49364726f,D_0__Bacteria,0.848817928,OTU236
2957cea67ce3f7858323cc74a1ebd9d7,D_0__Bacteria	D_1__Bacteroidetes	D_2__Bacteroidia	D_3__Chitinophagales	D_4__Chitinophagaceae	D_5__Hydrotalea,0.999987449,OTU237
7bd07d214cc7deade9705f05d0a94252,D_0__Bacteria	D_1__Firmicutes	D_2__Bacilli	D_3__Bacillales	D_4__Staphylococcaceae	D_5__Staphylococcus,0.999988463,OTU238
ac1708e75b109a05733bb448d37e7ec2,D_0__Bacteria	D_1__Firmicutes	D_2__Bacilli	D_3__Lactobacillales	D_4__Lactobacillaceae	D_5__Lactobacillus,0.999998522,OTU239
284b7a844ce824773021d090c4eae3bc,D_0__Bacteria	D_1__Firmicutes	D_2__Bacilli	D_3__Bacillales	D_4__Staphylococcaceae	D_5__Staphylococcus,0.999991208,OTU240
2165badc107f69598ba8b19bc243a63b,D_0__Bacteria,0.743587795,OTU241
6481d92cb60f4dc44ae1ccdb4338f1d7,D_0__Bacteria	D_1__Firmicutes	D_2__Bacilli	D_3__Lactobacillales	D_4__Streptococcaceae	D_5__Streptococcus,0.999999491,OTU242
b619983cb98ba8bccc5456706af490e1,D_0__Bacteria	D_1__Actinobacteria	D_2__Actinobacteria	D_3__Micrococcales	D_4__Micrococcaceae	D_5__Micrococcus,0.99388277,OTU243
5c74b24dcc76bbd99cde140b99cd0e4e,D_0__Bacteria,0.774926726,OTU244
0b784f5572592d8611f5c6cf029608b0,D_0__Bacteria,0.855012451,OTU245
86af3ed365d25816b2af385d4567cd05,D_0__Bacteria	D_1__Firmicutes	D_2__Bacilli	D_3__Bacillales	D_4__Staphylococcaceae	D_5__Staphylococcus,0.999983707,OTU246
1dcf5a6e104fc764c1a4056638b5ab00,D_0__Bacteria	D_1__Actinobacteria	D_2__Actinobacteria	D_3__Micrococcales	D_4__Micrococcaceae	D_5__Micrococcus,0.990393674,OTU247
da67e5e812aa65ccce26d57008a8bf4f,D_0__Bacteria	D_1__Proteobacteria	D_2__Gammaproteobacteria	D_3__Pasteurellales	D_4__Pasteurellaceae	D_5__Haemophilus,0.9775502,OTU248
e011e33d9a31e2402925501ea6c6c48d,D_0__Bacteria	D_1__Actinobacteria	D_2__Actinobacteria	D_3__Corynebacteriales	D_4__Corynebacteriaceae	D_5__Corynebacterium 1	D_6__Corynebacterium kroppenstedtii,0.937433666,OTU249
a061b6b45f3988eac8ecbe7c2f6f0425,D_0__Bacteria	D_1__Proteobacteria	D_2__Gammaproteobacteria	D_3__Betaproteobacteriales	D_4__Burkholderiaceae	D_5__Ralstonia,0.999972266,OTU250
75960c30b46a256f3e44bff5762862ca,D_0__Bacteria,0.805477514,OTU251
299e48186e980addd8d14bd4902ba6fa,D_0__Bacteria	D_1__Firmicutes	D_2__Bacilli	D_3__Bacillales	D_4__Staphylococcaceae	D_5__Staphylococcus,0.999990894,OTU252
51099938311ab091c556c454022a7b94,D_0__Bacteria	D_1__Firmicutes	D_2__Bacilli	D_3__Bacillales	D_4__Staphylococcaceae	D_5__Staphylococcus,0.999990367,OTU253
4f8d2eb871edd71010a174eba5f2ed17,D_0__Bacteria	D_1__Actinobacteria	D_2__Actinobacteria	D_3__Micrococcales	D_4__Micrococcaceae	D_5__Micrococcus,0.989411841,OTU254
7730799577c99bd7a5b24ff0c97838b8,D_0__Bacteria	D_1__Firmicutes	D_2__Bacilli	D_3__Bacillales	D_4__Staphylococcaceae	D_5__Staphylococcus,0.999989002,OTU255
d75344d80ad9df5c25d8d3aae672846c,D_0__Bacteria	D_1__Actinobacteria	D_2__Actinobacteria	D_3__Corynebacteriales	D_4__Corynebacteriaceae	D_5__Corynebacterium 1,0.802551009,OTU256
c27b61a129c29c1a6a0b3694af8c55b8,D_0__Bacteria	D_1__Proteobacteria,0.718388876,OTU257
43ca43afea6265bf345dc4dada5afdda,D_0__Bacteria	D_1__Firmicutes	D_2__Bacilli	D_3__Lactobacillales	D_4__Streptococcaceae	D_5__Streptococcus,0.999999402,OTU258
dbc3da8fd049195026ec76f91b0d78c5,D_0__Bacteria	D_1__Firmicutes	D_2__Bacilli	D_3__Lactobacillales	D_4__Streptococcaceae	D_5__Streptococcus,0.999999436,OTU259
07a18d63c33c9a6af0e0db7f216f475f,D_0__Bacteria	D_1__Proteobacteria	D_2__Gammaproteobacteria	D_3__Pseudomonadales	D_4__Moraxellaceae	D_5__Enhydrobacter,0.999998639,OTU260
45122d37529d87025651aff37eff01d7,D_0__Bacteria	D_1__Bacteroidetes	D_2__Bacteroidia	D_3__Flavobacteriales	D_4__Weeksellaceae	D_5__Cloacibacterium,0.908538104,OTU261
ef3a7966f2c0f3ff9b0fca346ee298e4,D_0__Bacteria	D_1__Firmicutes	D_2__Bacilli	D_3__Lactobacillales	D_4__Streptococcaceae	D_5__Streptococcus,0.999999437,OTU262
1a3124478b369ca5b20f3c7cb48d0d32,D_0__Bacteria	D_1__Proteobacteria	D_2__Gammaproteobacteria	D_3__Pseudomonadales	D_4__Moraxellaceae	D_5__Enhydrobacter,0.99999895,OTU263
6783c69feeffbd13d1b8cb84662210c6,D_0__Bacteria	D_1__Actinobacteria	D_2__Actinobacteria	D_3__Corynebacteriales	D_4__Corynebacteriaceae	D_5__Corynebacterium 1	D_6__Corynebacterium kroppenstedtii,0.952223,OTU264
db38c96cb2b904155e7c6d25aecb8f3f,D_0__Bacteria	D_1__Firmicutes	D_2__Bacilli	D_3__Bacillales	D_4__Staphylococcaceae	D_5__Staphylococcus,0.999987494,OTU265
fbf29c28b097cd121b55083b673dd3b9,D_0__Bacteria	D_1__Firmicutes	D_2__Bacilli	D_3__Bacillales	D_4__Staphylococcaceae	D_5__Staphylococcus,0.999987047,OTU266
142a8bad627d83f10bc74366d5ce6ca7,D_0__Bacteria	D_1__Actinobacteria	D_2__Actinobacteria	D_3__Corynebacteriales	D_4__Corynebacteriaceae	D_5__Corynebacterium 1	D_6__Corynebacterium kroppenstedtii,0.953729082,OTU267
45df931831f79c9a19e4ed50031429db,D_0__Bacteria	D_1__Firmicutes	D_2__Bacilli	D_3__Bacillales	D_4__Staphylococcaceae	D_5__Staphylococcus,0.999988888,OTU268
7873b969f90a66714ad71503bec77132,D_0__Bacteria	D_1__Actinobacteria	D_2__Actinobacteria	D_3__Micrococcales	D_4__Micrococcaceae	D_5__Micrococcus,0.993249819,OTU269
aee428c4a4913a5a0f40a9e7770a0d7d,D_0__Bacteria	D_1__Firmicutes	D_2__Bacilli	D_3__Bacillales	D_4__Paenibacillaceae	D_5__Paenibacillus	D_6__Paenibacillus fonticola,0.801991069,OTU270
7c7485da641cffe02b55ee3cf4112a37,D_0__Bacteria	D_1__Firmicutes	D_2__Bacilli	D_3__Bacillales	D_4__Staphylococcaceae	D_5__Staphylococcus,0.999989193,OTU271
7d8de10f7cfcf9aaa7223e2c170090d4,D_0__Bacteria	D_1__Bacteroidetes	D_2__Bacteroidia	D_3__Chitinophagales	D_4__Chitinophagaceae	D_5__Hydrotalea,0.999988606,OTU272
d63a9e0894cb4d9686d09713c13e867e,D_0__Bacteria	D_1__Firmicutes	D_2__Clostridia	D_3__Clostridiales	D_4__Lachnospiraceae	D_5__Lachnoclostridium 5,0.959523176,OTU273
1811bb5fce35e9a1fe74c3b58d793f8d,D_0__Bacteria	D_1__Firmicutes	D_2__Bacilli	D_3__Lactobacillales	D_4__Streptococcaceae	D_5__Streptococcus,0.999998749,OTU274
0c08ac64611e9ab486e7705de2859b83,D_0__Bacteria	D_1__Proteobacteria	D_2__Gammaproteobacteria	D_3__Betaproteobacteriales	D_4__Neisseriaceae	D_5__uncultured	D_6__uncultured bacterium,0.994009662,OTU275
348163f305b28bdc8ff6f2dabe4cd80f,D_0__Bacteria	D_1__Firmicutes	D_2__Bacilli	D_3__Bacillales	D_4__Staphylococcaceae	D_5__Staphylococcus,0.999988149,OTU276
2a5fee166b49cd2defb8ebbfbe3f4d04,D_0__Bacteria	D_1__Firmicutes	D_2__Bacilli	D_3__Lactobacillales	D_4__Streptococcaceae	D_5__Streptococcus,0.999999389,OTU277
15bb541a37dcbe31cac88dddb9452f3b,D_0__Bacteria	D_1__Proteobacteria	D_2__Gammaproteobacteria	D_3__Pasteurellales	D_4__Pasteurellaceae	D_5__Haemophilus,0.985195886,OTU278
f34af4f2d00260661face33cf1be93c0,D_0__Bacteria	D_1__Actinobacteria	D_2__Actinobacteria	D_3__Micrococcales	D_4__Micrococcaceae	D_5__Micrococcus,0.994147564,OTU279
677d871219921f69ee8a710bcc36adda,D_0__Bacteria	D_1__Firmicutes	D_2__Bacilli	D_3__Bacillales	D_4__Family XI	D_5__Gemella,0.999988551,OTU280
4d2e596a11547d61df68dfd8df9e8353,D_0__Bacteria	D_1__Proteobacteria	D_2__Gammaproteobacteria	D_3__Pasteurellales	D_4__Pasteurellaceae	D_5__Haemophilus,0.986266984,OTU281
dbc9e3cba2aa9d7f3f0b8479a78414c6,D_0__Bacteria	D_1__Actinobacteria	D_2__Actinobacteria	D_3__Micrococcales	D_4__Bogoriellaceae	D_5__Georgenia	D_6__uncultured bacterium,0.960088184,OTU282
cde0540fd34d838d1e43c3c7f0f35a69,D_0__Bacteria	D_1__Firmicutes	D_2__Bacilli	D_3__Bacillales,0.98143658,OTU283
cf73eab5649a9ea2bd1cd4b80b8851ce,D_0__Bacteria	D_1__Proteobacteria	D_2__Gammaproteobacteria	D_3__Pasteurellales	D_4__Pasteurellaceae	D_5__Haemophilus,0.980768165,OTU284
8fe7e281e53dfba7bce77e177735abab,D_0__Bacteria	D_1__Bacteroidetes	D_2__Bacteroidia	D_3__Chitinophagales	D_4__Chitinophagaceae	D_5__Hydrotalea,0.999985362,OTU285
66fac0b0dfa019b3cd6df2d0a53e3bdb,D_0__Bacteria	D_1__Firmicutes	D_2__Bacilli	D_3__Lactobacillales	D_4__Streptococcaceae	D_5__Streptococcus,0.999999389,OTU286
50989a2f677615bb1e703d9ef75c8f21,D_0__Bacteria	D_1__Proteobacteria	D_2__Gammaproteobacteria	D_3__Pasteurellales	D_4__Pasteurellaceae	D_5__Haemophilus,0.985054348,OTU287
6477d8e0920c9c8dee3a19f326aade14,D_0__Bacteria,0.753500531,OTU288
ac4a819a4e0941d416cca3dcb27c5d37,D_0__Bacteria	D_1__Actinobacteria	D_2__Actinobacteria	D_3__Corynebacteriales	D_4__Corynebacteriaceae	D_5__Corynebacterium 1,0.800357785,OTU289
26fe2922c8aa1b4df3a410d2c0e97ed5,D_0__Bacteria,0.770990119,OTU290
30e8a377016de425310e5cdd5ea3df9b,D_0__Bacteria	D_1__Actinobacteria	D_2__Actinobacteria	D_3__Actinomycetales	D_4__Actinomycetaceae	D_5__Actinomyces,0.999998711,OTU291
f877d17be69eeeb1b80976afab0c795a,D_0__Bacteria	D_1__Proteobacteria,0.712243059,OTU292
4d237027dd7b22442d71e98ef6d35bf5,D_0__Bacteria	D_1__Proteobacteria	D_2__Gammaproteobacteria	D_3__Pseudomonadales	D_4__Moraxellaceae	D_5__Enhydrobacter,0.999998725,OTU293
67a04623c85315df56f8549f355efe40,D_0__Bacteria	D_1__Firmicutes	D_2__Bacilli	D_3__Lactobacillales	D_4__Streptococcaceae	D_5__Streptococcus,0.999999627,OTU294
a96f5f7afa871560b66a7a0b7e9810c4,D_0__Bacteria	D_1__Proteobacteria	D_2__Gammaproteobacteria	D_3__Betaproteobacteriales	D_4__Burkholderiaceae	D_5__Pelomonas,0.786566834,OTU295
24f065da2bd219d0e1637845b150f06a,D_0__Bacteria	D_1__Proteobacteria	D_2__Alphaproteobacteria	D_3__Sphingomonadales	D_4__Sphingomonadaceae	D_5__Novosphingobium,0.83653036,OTU296
0d53e47f449191b59ce149724b7cfae9,D_0__Bacteria	D_1__Proteobacteria	D_2__Alphaproteobacteria	D_3__Rhodobacterales	D_4__Rhodobacteraceae	D_5__Paracoccus,0.990170949,OTU297
dd1c476b0574bef4de83c77b2a7ca5bf,D_0__Bacteria	D_1__Proteobacteria	D_2__Gammaproteobacteria	D_3__Pseudomonadales	D_4__Moraxellaceae	D_5__Enhydrobacter,0.99999766,OTU298
24d2c49196347bdb00a73d29a863e7bf,D_0__Bacteria	D_1__Actinobacteria	D_2__Actinobacteria	D_3__Micrococcales	D_4__Micrococcaceae	D_5__Micrococcus,0.994533528,OTU299
c5c2df86373ecc8a6b41caacf141ddc2,D_0__Bacteria	D_1__Firmicutes	D_2__Bacilli	D_3__Bacillales	D_4__Staphylococcaceae	D_5__Staphylococcus,0.999993072,OTU300
dd1ce528c9eeee64b8ca9bba7bc9a44c,D_0__Bacteria	D_1__Proteobacteria	D_2__Alphaproteobacteria	D_3__Sphingomonadales	D_4__Sphingomonadaceae	D_5__Sphingomonas,0.971996916,OTU301
ee1d20644a49e96a7c9a9e3b3a2bf8f5,D_0__Bacteria,0.787054313,OTU302
3f91b9e166950e4e1bb5097973bb2636,D_0__Bacteria	D_1__Actinobacteria	D_2__Actinobacteria	D_3__Micrococcales	D_4__Micrococcaceae	D_5__Micrococcus,0.990999115,OTU303
a69f7fc25ca09a3df77c6aa38467034c,D_0__Bacteria	D_1__Proteobacteria	D_2__Gammaproteobacteria	D_3__Betaproteobacteriales	D_4__Burkholderiaceae	D_5__Pelomonas,0.764348602,OTU304
07b0684fa87ae31b90e22b1d64591f18,D_0__Bacteria	D_1__Proteobacteria	D_2__Gammaproteobacteria	D_3__Pasteurellales	D_4__Pasteurellaceae	D_5__Haemophilus,0.98801341,OTU305
07c2275fb834863c29a9d02db7493f62,D_0__Bacteria	D_1__Bacteroidetes	D_2__Bacteroidia	D_3__Chitinophagales	D_4__Chitinophagaceae	D_5__Hydrotalea,0.99998383,OTU306
26bcc224a15420b53c16dfbf7b428b51,D_0__Bacteria	D_1__Actinobacteria	D_2__Actinobacteria	D_3__Corynebacteriales	D_4__Corynebacteriaceae	D_5__Turicella	D_6__uncultured bacterium,0.746383717,OTU307
1392eb7f6028ab48e317ae846cdfcaea,D_0__Eukaryota	D_1__Opisthokonta	D_2__Nucletmycea	D_3__Fungi,0.951574365,OTU308
947957213bd0b4b9436cb37329d417ea,D_0__Bacteria	D_1__Proteobacteria	D_2__Gammaproteobacteria	D_3__Pasteurellales	D_4__Pasteurellaceae,0.999999759,OTU309
70d5352c9afd4136fc8f88d69687c5bf,D_0__Bacteria	D_1__Proteobacteria	D_2__Gammaproteobacteria	D_3__Betaproteobacteriales	D_4__Burkholderiaceae	D_5__Pelomonas,0.761445519,OTU310
49a3764dcbe6fe4ce7acd08a1a91cb45,D_0__Bacteria	D_1__Bacteroidetes	D_2__Bacteroidia	D_3__Chitinophagales	D_4__Chitinophagaceae	D_5__Hydrotalea,0.999973253,OTU311
a65bdb24c5874d9343042f73091110d9,D_0__Bacteria	D_1__Bacteroidetes	D_2__Bacteroidia	D_3__Chitinophagales	D_4__Chitinophagaceae	D_5__Hydrotalea,0.999988143,OTU312
f7ec262b93d9d5c23fd3713bad7ca970,D_0__Bacteria	D_1__Firmicutes	D_2__Bacilli	D_3__Lactobacillales	D_4__Streptococcaceae	D_5__Streptococcus,0.999999558,OTU313
583076d8ef272dcc83ce12edfd428e87,D_0__Bacteria	D_1__Proteobacteria	D_2__Gammaproteobacteria	D_3__Betaproteobacteriales	D_4__Burkholderiaceae	D_5__Pelomonas,0.757470024,OTU314
5d4d90bbacdb0d39ef803e43d9ec6ed8,D_0__Bacteria	D_1__Bacteroidetes	D_2__Bacteroidia	D_3__Chitinophagales	D_4__Chitinophagaceae	D_5__Hydrotalea,0.9999824,OTU315
1b458dbc0e43279ec93a057dfbe38bbf,D_0__Bacteria	D_1__Firmicutes	D_2__Bacilli	D_3__Lactobacillales	D_4__Streptococcaceae	D_5__Streptococcus,0.999999489,OTU316
75b8a3a7c133b36286c4224f6a012a72,D_0__Bacteria	D_1__Proteobacteria	D_2__Gammaproteobacteria	D_3__Pasteurellales	D_4__Pasteurellaceae	D_5__Haemophilus,0.985243699,OTU317
c41d0c0902372bb59ec332e721f96f73,D_0__Bacteria	D_1__Proteobacteria	D_2__Gammaproteobacteria	D_3__Betaproteobacteriales	D_4__Burkholderiaceae	D_5__Pelomonas,0.786573066,OTU318
db91bb4cc07e0d6c20c69fd6c402b46d,D_0__Bacteria,0.881441262,OTU319
5772f5f707ed2fcbe5464a85fa916959,D_0__Bacteria	D_1__Firmicutes	D_2__Bacilli	D_3__Bacillales	D_4__Paenibacillaceae	D_5__Paenibacillus	D_6__Paenibacillus fonticola,0.799765977,OTU320
f6aaa96a3c25e547fa9b7283fa24eab6,D_0__Bacteria	D_1__Proteobacteria	D_2__Gammaproteobacteria	D_3__Betaproteobacteriales	D_4__Neisseriaceae	D_5__Neisseria,0.999510369,OTU321
03ffd451d0c2ecf221119be03602fc40,D_0__Bacteria,0.856135544,OTU322
1ee87051fb27ef4c8b9f8b7ed932cf22,D_0__Bacteria	D_1__Actinobacteria	D_2__Actinobacteria	D_3__Corynebacteriales	D_4__Corynebacteriaceae	D_5__Corynebacterium 1,0.798402022,OTU323
0e7079b8eebd0bc12be7fc98c5dfbe31,D_0__Bacteria	D_1__Actinobacteria	D_2__Actinobacteria	D_3__Corynebacteriales	D_4__Corynebacteriaceae	D_5__Corynebacterium 1,0.998630983,OTU324
103ac61db9dabe2bcbea683567ec8094,D_0__Bacteria	D_1__Firmicutes	D_2__Bacilli	D_3__Lactobacillales	D_4__Streptococcaceae	D_5__Streptococcus,0.999999528,OTU325
c730ee64888b78a8dbc29f1c490a8c66,D_0__Bacteria	D_1__Proteobacteria	D_2__Gammaproteobacteria	D_3__Betaproteobacteriales	D_4__Burkholderiaceae	D_5__Ralstonia,0.999976102,OTU326
c709073e32d06c77ebb03ad1b4947331,D_0__Bacteria	D_1__Proteobacteria	D_2__Gammaproteobacteria	D_3__Betaproteobacteriales	D_4__Burkholderiaceae	D_5__Ralstonia,0.999976388,OTU327
7b0eafea1ca6e163b8d826a926424e39,D_0__Bacteria	D_1__Firmicutes	D_2__Bacilli	D_3__Bacillales	D_4__Staphylococcaceae	D_5__Staphylococcus,0.999916546,OTU328
9226a5960ccf7ac9b298ff600704bba3,D_0__Bacteria	D_1__Firmicutes	D_2__Bacilli	D_3__Bacillales	D_4__Staphylococcaceae	D_5__Staphylococcus,0.999992461,OTU329
6a4b6b4c3bd9e706443121402d8da38c,D_0__Bacteria,0.806042416,OTU330
0a2b6ba601c141098b1b51e7db44fc1c,D_0__Bacteria	D_1__Firmicutes	D_2__Bacilli	D_3__Lactobacillales	D_4__Streptococcaceae	D_5__Lactococcus,0.999998088,OTU331
bfd817b93bbcb35fa4b0d9ce377ff3c5,D_0__Bacteria	D_1__Actinobacteria	D_2__Actinobacteria	D_3__Corynebacteriales	D_4__Corynebacteriaceae	D_5__Turicella,0.999984571,OTU332
71ec5e06e99ad7cbdeea75da4bd7f0fb,D_0__Bacteria	D_1__Proteobacteria	D_2__Gammaproteobacteria	D_3__Betaproteobacteriales	D_4__Burkholderiaceae	D_5__Pelomonas,0.760303602,OTU333
d4ff66baad32105a2743da724930c4d4,D_0__Bacteria	D_1__Actinobacteria	D_2__Actinobacteria	D_3__Micrococcales	D_4__Bogoriellaceae	D_5__Georgenia	D_6__uncultured bacterium,0.964065665,OTU334
54bd5f747234605397f0415b8796f980,D_0__Bacteria	D_1__Actinobacteria	D_2__Actinobacteria	D_3__Corynebacteriales	D_4__Corynebacteriaceae,0.999995081,OTU335
551e7423c41be3b2e0b26d3637449574,D_0__Bacteria	D_1__Proteobacteria	D_2__Gammaproteobacteria	D_3__Pseudomonadales	D_4__Moraxellaceae	D_5__Enhydrobacter,0.99999893,OTU336
7a6c3b11605e008737217fa3a3565ae6,D_0__Bacteria	D_1__Proteobacteria	D_2__Alphaproteobacteria	D_3__Rhodobacterales	D_4__Rhodobacteraceae	D_5__Paracoccus,0.994562239,OTU337
51f46a5935164d8f9c004ccc1317abf6,D_0__Bacteria	D_1__Firmicutes	D_2__Bacilli	D_3__Bacillales	D_4__Staphylococcaceae	D_5__Staphylococcus,0.999988649,OTU338
0333515843bfc579cd79e250682e6926,D_0__Bacteria	D_1__Firmicutes	D_2__Bacilli	D_3__Lactobacillales	D_4__Streptococcaceae	D_5__Streptococcus,0.999999498,OTU339
66fd6ff14923c6eae29f572ca6aceab2,D_0__Bacteria	D_1__Actinobacteria	D_2__Actinobacteria	D_3__Corynebacteriales	D_4__Corynebacteriaceae	D_5__Corynebacterium 1,0.992367845,OTU340
ef9da564f34aad1aebedfc31be16aa8f,D_0__Bacteria	D_1__Firmicutes	D_2__Bacilli	D_3__Lactobacillales	D_4__Streptococcaceae	D_5__Streptococcus,0.999999478,OTU341
c95a04234d38e1d763cd85c6c20ba5c1,D_0__Bacteria	D_1__Cyanobacteria	D_2__Oxyphotobacteria	D_3__Chloroplast,1,OTU342
3084eecacb438091e09919c01164221c,D_0__Bacteria	D_1__Actinobacteria	D_2__Actinobacteria	D_3__Micrococcales	D_4__Microbacteriaceae,0.990471395,OTU343
6d8811961951d1f608c55698ff314ef3,D_0__Bacteria	D_1__Firmicutes	D_2__Bacilli	D_3__Lactobacillales	D_4__Streptococcaceae	D_5__Streptococcus,0.9999993,OTU344
54332f240da6b849a21cadb45103a41f,D_0__Bacteria	D_1__Proteobacteria	D_2__Gammaproteobacteria	D_3__Betaproteobacteriales	D_4__Burkholderiaceae	D_5__Ralstonia,0.999970944,OTU345
e20ee818364ece0adde683025c2b1b6e,D_0__Bacteria	D_1__Bacteroidetes	D_2__Bacteroidia	D_3__Chitinophagales	D_4__Chitinophagaceae	D_5__Terrimonas,0.997170875,OTU346
33689fd137cc6627adc99f009acaabe1,D_0__Bacteria	D_1__Actinobacteria	D_2__Actinobacteria	D_3__Corynebacteriales	D_4__Corynebacteriaceae	D_5__Corynebacterium 1	D_6__Corynebacterium kroppenstedtii,0.952133104,OTU347
1a99cf0b164a4600b1905d052a8d27bc,D_0__Bacteria	D_1__Proteobacteria	D_2__Gammaproteobacteria	D_3__Betaproteobacteriales	D_4__Burkholderiaceae	D_5__Pelomonas,0.751726656,OTU348
12df2d7efc3a3ca6f09747e9ffdeb9ac,D_0__Bacteria	D_1__Proteobacteria	D_2__Gammaproteobacteria	D_3__Betaproteobacteriales	D_4__Burkholderiaceae	D_5__Burkholderia-Caballeronia-Paraburkholderia,0.996197151,OTU349
6c778c888adad824fc5729cb9232a967,D_0__Bacteria,0.815149759,OTU350
ab99de5d4f5aa8027b34bc1da20b5386,D_0__Bacteria	D_1__Planctomycetes	D_2__Planctomycetacia	D_3__Pirellulales	D_4__Pirellulaceae	D_5__Pirellula,0.731874598,OTU351
10ebf11f4790575c60493f0f0574dcd1,D_0__Bacteria,0.747999486,OTU352
cfaef2a967551be62e7bb68f2da6dbe0,D_0__Bacteria	D_1__Deinococcus-Thermus	D_2__Deinococci	D_3__Thermales	D_4__Thermaceae	D_5__Meiothermus,0.999999997,OTU353
b3352752366b71ed5d87004964a2e097,D_0__Bacteria	D_1__Firmicutes	D_2__Bacilli	D_3__Bacillales	D_4__Bacillaceae	D_5__Anoxybacillus,0.9351803,OTU354
3581a74735aec8fcfe6375cbed0487c7,D_0__Bacteria,0.908421137,OTU355
b941da826767c6dba364a57ca7d738be,D_0__Bacteria,0.821211033,OTU356
12a0ba3786b19567fab40cade96f5c29,D_0__Bacteria	D_1__Proteobacteria	D_2__Gammaproteobacteria	D_3__Pseudomonadales	D_4__Moraxellaceae	D_5__Enhydrobacter,0.999997637,OTU357
7b5c5317c3be4e1723a12f71290564c0,D_0__Bacteria	D_1__Proteobacteria	D_2__Gammaproteobacteria	D_3__Alteromonadales	D_4__Psychromonadaceae	D_5__Psychromonas,0.999981474,OTU358
60156156d189d0fbfb66b4b68dcb10d1,D_0__Bacteria	D_1__Firmicutes	D_2__Bacilli	D_3__Lactobacillales	D_4__Streptococcaceae	D_5__Streptococcus,0.999999371,OTU359
b5a79aada6d419a60a0ff2a9c6cbd636,D_0__Bacteria	D_1__Actinobacteria	D_2__Actinobacteria	D_3__Corynebacteriales	D_4__Corynebacteriaceae	D_5__Corynebacterium 1,0.998909754,OTU360
12dee0669caa6f3d158a52865a423e7e,D_0__Bacteria	D_1__Proteobacteria	D_2__Deltaproteobacteria	D_3__Myxococcales	D_4__Nannocystaceae	D_5__Nannocystis	D_6__uncultured bacterium mle1-22,0.760340629,OTU361
448e21f99bd73afd103596932e804095,D_0__Bacteria	D_1__Planctomycetes	D_2__Phycisphaerae	D_3__Tepidisphaerales	D_4__WD2101 soil group,0.999999029,OTU362
35ba1a94c9a23f102837e6f34efe341b,D_0__Bacteria	D_1__Firmicutes	D_2__Bacilli	D_3__Bacillales	D_4__Paenibacillaceae	D_5__Paenibacillus	D_6__Paenibacillus fonticola,0.795805037,OTU363
68b3232e94317808e9a20b15e34df1ac,D_0__Bacteria	D_1__Actinobacteria	D_2__Actinobacteria	D_3__Propionibacteriales	D_4__Propionibacteriaceae	D_5__Cutibacterium	D_6__Propionibacterium sp. KPL1844,0.975888,OTU364
ee19a17b0fe6cf1cae5f237bb00c5e0a,D_0__Bacteria	D_1__Firmicutes	D_2__Bacilli	D_3__Bacillales	D_4__Bacillaceae	D_5__Bacillus,0.999836115,OTU365
45bb841b02568f83eda7874390873ebf,D_0__Bacteria	D_1__Firmicutes	D_2__Negativicutes	D_3__Selenomonadales	D_4__Acidaminococcaceae	D_5__Phascolarctobacterium,0.999999687,OTU366
67b28060280181a9a3c3a3978d63a384,D_0__Bacteria	D_1__Bacteroidetes	D_2__Bacteroidia	D_3__Chitinophagales	D_4__Chitinophagaceae	D_5__Hydrotalea,0.99997725,OTU367
faa658da4c04d53fe6dcbeaee26f4b2a,D_0__Bacteria	D_1__Firmicutes	D_2__Bacilli	D_3__Lactobacillales	D_4__Streptococcaceae	D_5__Streptococcus,0.999999793,OTU368
ab8e654fd3f25c6189be858f5db85f3e,D_0__Bacteria	D_1__Proteobacteria	D_2__Gammaproteobacteria	D_3__Pasteurellales	D_4__Pasteurellaceae	D_5__Haemophilus,0.721554391,OTU369
962eb006c0b75c313672bd2dd4b20f13,D_0__Bacteria	D_1__Bacteroidetes	D_2__Bacteroidia	D_3__Chitinophagales	D_4__Chitinophagaceae	D_5__Hydrotalea,0.999987733,OTU370
89ba4c0ceda7a5e3448794f3410cae3e,D_0__Bacteria	D_1__Proteobacteria	D_2__Gammaproteobacteria	D_3__Pasteurellales	D_4__Pasteurellaceae	D_5__Haemophilus,0.936522724,OTU371
3279fd9c8f5d777df4d7dbdbff97a685,D_0__Bacteria	D_1__Firmicutes	D_2__Clostridia	D_3__Clostridiales	D_4__Heliobacteriaceae	D_5__Hydrogenispora,0.999829639,OTU372
3483cd96320f6db2d51e6e01ea08f9bb,D_0__Bacteria	D_1__Firmicutes	D_2__Bacilli	D_3__Lactobacillales	D_4__Enterococcaceae	D_5__Enterococcus,0.987412897,OTU373
87dfbbd7830aa85528e8156f45fb085b,D_0__Bacteria	D_1__Firmicutes	D_2__Bacilli	D_3__Lactobacillales	D_4__Streptococcaceae	D_5__Streptococcus,0.999998791,OTU374
ef7221d4ec9f03d2307bafc94b01d00d,D_0__Bacteria	D_1__Proteobacteria	D_2__Alphaproteobacteria	D_3__Rhodobacterales	D_4__Rhodobacteraceae	D_5__Paracoccus,0.991439099,OTU375
1dad9741468dafc48d00df7e2b99de25,D_0__Bacteria	D_1__Proteobacteria	D_2__Alphaproteobacteria	D_3__Sphingomonadales	D_4__Sphingomonadaceae	D_5__Sphingobium,0.977370695,OTU376
d05af8fa6022009aebb0dcb8df9c18bf,D_0__Bacteria	D_1__Firmicutes	D_2__Bacilli	D_3__Bacillales	D_4__Paenibacillaceae	D_5__Paenibacillus	D_6__Paenibacillus fonticola,0.80695351,OTU377
3205458465e2dad00a84e097319199fc,D_0__Bacteria	D_1__Actinobacteria	D_2__Actinobacteria	D_3__Bifidobacteriales	D_4__Bifidobacteriaceae	D_5__Bifidobacterium	D_6__Bifidobacterium longum subsp. longum,0.732361647,OTU378
cc33103429ce6ed339d8e1c7d24af156,D_0__Bacteria	D_1__Actinobacteria	D_2__Actinobacteria	D_3__Pseudonocardiales	D_4__Pseudonocardiaceae	D_5__Saccharopolyspora,0.997319777,OTU379
8c48f14657c84e212a90946da8f5a695,D_0__Bacteria	D_1__Actinobacteria	D_2__Actinobacteria	D_3__Corynebacteriales	D_4__Corynebacteriaceae	D_5__Corynebacterium,0.905458761,OTU380
3ed12fc2915fa9a80d1e30fc55a54164,D_0__Bacteria	D_1__Actinobacteria	D_2__Actinobacteria	D_3__Micrococcales	D_4__Bogoriellaceae	D_5__Georgenia	D_6__Georgenia sp. ICU7,0.802738606,OTU381
8b9afec082b7681049cef1f27fd3d3c4,D_0__Bacteria	D_1__Actinobacteria	D_2__Actinobacteria	D_3__Corynebacteriales	D_4__Corynebacteriaceae	D_5__Corynebacterium 1,0.993076377,OTU382
2a7e21db4ebfab2c4dafe21f72636027,D_0__Bacteria	D_1__Firmicutes	D_2__Bacilli	D_3__Bacillales	D_4__Bacillaceae	D_5__Bacillus,0.973545882,OTU383
4bad37a64b800139cfac1180f3bd1cc6,D_0__Bacteria	D_1__Bacteroidetes	D_2__Bacteroidia	D_3__Chitinophagales	D_4__Chitinophagaceae	D_5__Hydrotalea,0.999987666,OTU384
b0ef17a280de18824429949f752f5c13,D_0__Bacteria	D_1__Proteobacteria	D_2__Gammaproteobacteria	D_3__Betaproteobacteriales	D_4__Burkholderiaceae	D_5__Aquabacterium,0.989453759,OTU385
4b27cf265accf8fff5ff0d25275bfde3,D_0__Bacteria	D_1__Proteobacteria	D_2__Deltaproteobacteria	D_3__Myxococcales	D_4__mle1-27	D_5__metagenome	D_6__metagenome,0.954493586,OTU386
9d25806554a02d6566c08da189cd554c,D_0__Bacteria	D_1__Proteobacteria	D_2__Alphaproteobacteria	D_3__Rhodobacterales	D_4__Rhodobacteraceae	D_5__Paracoccus,0.991419113,OTU387
026a814c97bbd3d9f0fecb41d4c3616f,D_0__Bacteria	D_1__Firmicutes	D_2__Bacilli	D_3__Bacillales	D_4__Paenibacillaceae	D_5__Paenibacillus	D_6__Paenibacillus fonticola,0.786190042,OTU388
ae3015032f7292b42154d830a5ec42bd,D_0__Bacteria	D_1__Proteobacteria	D_2__Alphaproteobacteria	D_3__Sphingomonadales	D_4__Sphingomonadaceae	D_5__Sphingomonas,0.922992554,OTU389
7454939d884eee6bd0e5772625b8ad9a,D_0__Bacteria	D_1__Chloroflexi	D_2__Anaerolineae	D_3__Anaerolineales	D_4__Anaerolineaceae	D_5__uncultured,0.982148699,OTU390
26e19d6174f087e7aa345d4e365bf17f,D_0__Bacteria	D_1__Actinobacteria	D_2__Actinobacteria	D_3__Propionibacteriales	D_4__Propionibacteriaceae	D_5__Cutibacterium	D_6__Propionibacterium sp. KPL1844,0.970236099,OTU391
c4a0cc20859d34b2ec7799b176acc5ce,D_0__Eukaryota	D_1__Opisthokonta	D_2__Nucletmycea	D_3__Fungi,0.953142524,OTU392
d1ccad77c673634dcbcc07c0bb00a184,D_0__Bacteria	D_1__Acidobacteria	D_2__Blastocatellia (Subgroup 4)	D_3__Blastocatellales	D_4__Blastocatellaceae	D_5__uncultured	D_6__metagenome,0.811918365,OTU393
4e42852522b01ca0d5efe311296150bd,D_0__Bacteria	D_1__Firmicutes	D_2__Bacilli	D_3__Lactobacillales	D_4__Enterococcaceae	D_5__Enterococcus,0.995626387,OTU394
3b14de186d1d21c460cce5971605c211,D_0__Bacteria	D_1__Actinobacteria	D_2__Actinobacteria	D_3__Propionibacteriales	D_4__Propionibacteriaceae	D_5__uncultured	D_6__uncultured Propionibacteriaceae bacterium,0.968569891,OTU395
3aa7de823031195ea447f6062b18203d,D_0__Bacteria	D_1__Firmicutes	D_2__Clostridia	D_3__Clostridiales	D_4__Family XI	D_5__Peptoniphilus,0.999999997,OTU396
d9bdc54d7b18ec73b93e8f5a4ace640a,D_0__Bacteria	D_1__Firmicutes	D_2__Bacilli	D_3__Lactobacillales	D_4__Streptococcaceae	D_5__Streptococcus,0.999999655,OTU397
b640b4ae9de8cf01efc0179f3cd4e81c,D_0__Bacteria	D_1__Firmicutes	D_2__Bacilli	D_3__Bacillales	D_4__Staphylococcaceae	D_5__Staphylococcus,0.9999941,OTU398
5e7893d8c25ab4978a1cd5a987c4a821,D_0__Bacteria	D_1__Actinobacteria	D_2__Actinobacteria	D_3__Micrococcales	D_4__Dermabacteraceae	D_5__Brachybacterium,0.999155168,OTU399
ae761cb93ca46fd3742a8708d964539c,D_0__Bacteria	D_1__Proteobacteria	D_2__Gammaproteobacteria	D_3__Betaproteobacteriales	D_4__Neisseriaceae	D_5__uncultured	D_6__uncultured bacterium,0.992018589,OTU400
5dca11b1e3152c00cbbfe3c48a7c69ef,D_0__Bacteria	D_1__Planctomycetes	D_2__Planctomycetacia	D_3__Pirellulales	D_4__Pirellulaceae	D_5__Pirellula	D_6__metagenome,0.767235966,OTU401
c8f2fcb461e784b06cda3a87d031af4f,D_0__Bacteria	D_1__Bacteroidetes	D_2__Bacteroidia	D_3__Chitinophagales	D_4__Chitinophagaceae	D_5__Hydrotalea,0.999972174,OTU402
94ac790f91f49989501cd504e8c52410,D_0__Bacteria	D_1__Proteobacteria	D_2__Gammaproteobacteria	D_3__Betaproteobacteriales	D_4__Burkholderiaceae	D_5__Pelomonas,0.77946767,OTU403
b0d96a2eb0a2ebdc028b243651b774e4,D_0__Bacteria	D_1__Actinobacteria	D_2__Coriobacteriia	D_3__Coriobacteriales	D_4__Atopobiaceae	D_5__Atopobium,0.999558357,OTU404
55ed8f358814639fedd557eb05766366,D_0__Bacteria	D_1__Proteobacteria	D_2__Deltaproteobacteria	D_3__Myxococcales	D_4__mle1-27	D_5__metagenome	D_6__metagenome,0.930536166,OTU405
b308caced634825c4a1c5b24c39d8af4,D_0__Bacteria	D_1__Proteobacteria	D_2__Alphaproteobacteria	D_3__Sphingomonadales	D_4__Sphingomonadaceae	D_5__Sphingobium,0.958956378,OTU406
5e3ce52b7808359614f66d8871638e21,D_0__Bacteria	D_1__Firmicutes	D_2__Bacilli	D_3__Bacillales	D_4__Staphylococcaceae	D_5__Staphylococcus,0.999986879,OTU407
b757f53b656913dad55d3f12510fa871,D_0__Bacteria	D_1__Proteobacteria	D_2__Alphaproteobacteria	D_3__Rhizobiales	D_4__Beijerinckiaceae	D_5__Chelatococcus	D_6__uncultured Chelatococcus sp.,0.702669445,OTU408
aec41324c7f4ca35d1350a68f859d7d9,D_0__Bacteria	D_1__Fusobacteria	D_2__Fusobacteriia	D_3__Fusobacteriales	D_4__Fusobacteriaceae	D_5__Fusobacterium,0.999999795,OTU409
944106cd192d9b9c9f5c07552ce43c5f,D_0__Bacteria	D_1__Actinobacteria	D_2__Actinobacteria	D_3__Corynebacteriales	D_4__Corynebacteriaceae	D_5__Corynebacterium 1	D_6__Corynebacterium kroppenstedtii,0.955190776,OTU410
f4621c981a5b74aca41f6e8676d13ad3,D_0__Bacteria	D_1__Proteobacteria	D_2__Alphaproteobacteria	D_3__Sphingomonadales	D_4__Sphingomonadaceae	D_5__Sphingomonas,0.93733583,OTU411
66c727c7b6cd2f6e194e4f331cab6d67,D_0__Bacteria	D_1__Firmicutes	D_2__Bacilli	D_3__Bacillales	D_4__Staphylococcaceae	D_5__Staphylococcus,0.999992027,OTU412
fe29b5fff83472b331292bd213808a93,D_0__Bacteria	D_1__Chloroflexi	D_2__Anaerolineae	D_3__Anaerolineales	D_4__Anaerolineaceae	D_5__Pelolinea,0.9997956,OTU413
8be439d268d4f8a536976b0b0985d2cd,D_0__Bacteria	D_1__Actinobacteria	D_2__Actinobacteria	D_3__Corynebacteriales	D_4__Corynebacteriaceae	D_5__Lawsonella,0.999988721,OTU414
ea8d5877018d11e5193138dda1674b78,D_0__Bacteria	D_1__Bacteroidetes	D_2__Bacteroidia	D_3__Chitinophagales	D_4__Chitinophagaceae	D_5__Hydrotalea,0.999985201,OTU415
7b6bda03adccd92bfbeb3f00fd5e6aa7,D_0__Bacteria	D_1__Actinobacteria	D_2__Actinobacteria	D_3__Corynebacteriales	D_4__Corynebacteriaceae	D_5__Corynebacterium,0.881708663,OTU416
b566764daee851930582df41d05c321b,D_0__Bacteria	D_1__Proteobacteria	D_2__Alphaproteobacteria	D_3__Sphingomonadales	D_4__Sphingomonadaceae	D_5__Sphingomonas,0.975409512,OTU417
bc103ba322e7e13aceb5a46529332a86,D_0__Bacteria	D_1__Firmicutes	D_2__Bacilli	D_3__Bacillales	D_4__Staphylococcaceae	D_5__Staphylococcus,0.999992039,OTU418
ca9d29e8c92a1a7e8a06493f11ab7a27,D_0__Bacteria	D_1__Proteobacteria	D_2__Gammaproteobacteria	D_3__Pasteurellales	D_4__Pasteurellaceae	D_5__Haemophilus,0.969885224,OTU419
b1f5af550fb901e8cb09c0271a553879,D_0__Bacteria	D_1__Proteobacteria	D_2__Gammaproteobacteria	D_3__Betaproteobacteriales	D_4__Hydrogenophilaceae	D_5__Tepidiphilus,0.999980283,OTU420
9b1257df8aa8d7ed8ad3f3e01a29f88f,D_0__Bacteria	D_1__Actinobacteria	D_2__Thermoleophilia	D_3__Gaiellales	D_4__uncultured	D_5__uncultured soil bacterium	D_6__uncultured soil bacterium,0.967721188,OTU421
71a3123f9ccc48c10746c86ca891f558,D_0__Bacteria	D_1__Proteobacteria	D_2__Gammaproteobacteria	D_3__Enterobacteriales	D_4__Enterobacteriaceae	D_5__Escherichia-Shigella,0.998451997,OTU422
8d9ae85f6ec2645c66f827ab9ca33b2e,D_0__Bacteria	D_1__Proteobacteria	D_2__Gammaproteobacteria	D_3__Enterobacteriales	D_4__Enterobacteriaceae,0.999373901,OTU423
94013d7c16aa492c49b38b922e6ecac8,D_0__Bacteria	D_1__Firmicutes	D_2__Bacilli	D_3__Lactobacillales	D_4__Streptococcaceae	D_5__Streptococcus,0.999998851,OTU424
6b1e0ec60ccdce319e9b6fa0028c5d2a,D_0__Bacteria	D_1__Firmicutes	D_2__Bacilli	D_3__Bacillales	D_4__Listeriaceae	D_5__Brochothrix,0.999953862,OTU425
f6ca11180f4405b6bc9f92b3703eeed4,D_0__Bacteria	D_1__Proteobacteria	D_2__Gammaproteobacteria	D_3__Betaproteobacteriales	D_4__Burkholderiaceae	D_5__Ralstonia,0.99997823,OTU426
0a09cc68249d3b6033d207da6538e7f0,D_0__Bacteria	D_1__Actinobacteria	D_2__Actinobacteria	D_3__Micrococcales	D_4__Micrococcaceae	D_5__Kocuria,0.988034405,OTU427
32b6d8d3059bec43752f7076e9da8835,D_0__Bacteria	D_1__Firmicutes	D_2__Bacilli	D_3__Lactobacillales	D_4__Streptococcaceae	D_5__Streptococcus,0.999999728,OTU428
f655e00734c5df959cd21235b0977fa2,D_0__Bacteria	D_1__Firmicutes	D_2__Bacilli	D_3__Bacillales	D_4__Staphylococcaceae	D_5__Staphylococcus,0.999992838,OTU429
8c8f126b54302cb691f1532d0df2e1ae,D_0__Bacteria	D_1__Firmicutes	D_2__Bacilli	D_3__Bacillales	D_4__Staphylococcaceae	D_5__Staphylococcus,0.999992844,OTU430
231a6af1df0455cfa5ebc72fdbe69db4,D_0__Bacteria	D_1__Proteobacteria	D_2__Gammaproteobacteria	D_3__Betaproteobacteriales	D_4__Burkholderiaceae	D_5__Limnobacter	D_6__uncultured bacterium,0.830900656,OTU431
00419bb4b3f616e868082355b0251edd,D_0__Bacteria	D_1__Thermotogae	D_2__Thermotogae	D_3__Kosmotogales	D_4__Kosmotogaceae	D_5__Mesotoga	D_6__uncultured bacterium,0.922938186,OTU432
c7e717291ddcba77f717b1a19ce4c129,D_0__Bacteria	D_1__Bacteroidetes	D_2__Bacteroidia	D_3__Flavobacteriales	D_4__Weeksellaceae	D_5__Cloacibacterium,0.906411908,OTU433
db305a095bce4df6f21fa3a01f86cfc7,D_0__Bacteria	D_1__Proteobacteria	D_2__Gammaproteobacteria	D_3__Pseudomonadales	D_4__Pseudomonadaceae	D_5__Pseudomonas,0.999932753,OTU434
e966f1d27dc806e3643e41330e8227ec,D_0__Bacteria	D_1__Proteobacteria	D_2__Gammaproteobacteria	D_3__Betaproteobacteriales	D_4__Burkholderiaceae	D_5__Advenella,0.999443687,OTU435
438c5e276c02bcc791f23dc31a9771b6,D_0__Bacteria	D_1__Proteobacteria	D_2__Alphaproteobacteria	D_3__Sphingomonadales	D_4__Sphingomonadaceae	D_5__Novosphingobium,0.810004157,OTU436
1a550bf11f22aa4cee2cfbd6e1f23720,D_0__Bacteria	D_1__Firmicutes	D_2__Bacilli	D_3__Bacillales	D_4__Staphylococcaceae	D_5__Staphylococcus,0.999993215,OTU437
a19aa61e9310c2f6a765a86dacbb47ef,D_0__Bacteria	D_1__Proteobacteria	D_2__Gammaproteobacteria	D_3__Alteromonadales	D_4__Psychromonadaceae	D_5__Psychromonas,0.999942391,OTU438
7081f1291ae6d74dbdb46e4d69d95bfe,D_0__Bacteria	D_1__Proteobacteria	D_2__Alphaproteobacteria	D_3__Sphingomonadales	D_4__Sphingomonadaceae	D_5__Sphingomonas,0.93134781,OTU439
1018c2da8474c4ded4233d831908b117,D_0__Bacteria	D_1__Firmicutes	D_2__Negativicutes	D_3__Selenomonadales	D_4__Veillonellaceae	D_5__Veillonella,0.99999973,OTU440
5baf161f327aebd116abcd408eea52ec,D_0__Bacteria	D_1__Proteobacteria	D_2__Alphaproteobacteria	D_3__Rhodobacterales	D_4__Rhodobacteraceae	D_5__Rubellimicrobium	D_6__uncultured bacterium,0.939711482,OTU441
3fb50f65aa404b7191c7a5d7dac783dc,D_0__Bacteria	D_1__Actinobacteria	D_2__Actinobacteria	D_3__Pseudonocardiales	D_4__Pseudonocardiaceae	D_5__Prauserella,0.998295038,OTU442
08a70d9fc076192e6e238c2d19ce1c71,D_0__Bacteria	D_1__Proteobacteria	D_2__Gammaproteobacteria	D_3__Betaproteobacteriales	D_4__Neisseriaceae	D_5__uncultured	D_6__uncultured bacterium,0.9921628,OTU443
a8c5a841037416db04e3fc7b66f41d43,D_0__Bacteria	D_1__Proteobacteria	D_2__Gammaproteobacteria	D_3__Betaproteobacteriales	D_4__Burkholderiaceae	D_5__Alcaligenes,0.999997325,OTU444
13335167ec46548eff679c268bf1d598,D_0__Bacteria	D_1__Patescibacteria	D_2__Saccharimonadia	D_3__Saccharimonadales	D_4__Saccharimonadaceae	D_5__uncultured bacterium	D_6__uncultured bacterium,0.922392309,OTU445
b49c26051038b2e30dc9bfd9602cff05,D_0__Bacteria	D_1__Firmicutes	D_2__Negativicutes	D_3__Selenomonadales	D_4__Acidaminococcaceae	D_5__uncultured	D_6__uncultured bacterium,0.773755746,OTU446
f771768ea5bfba3ac23a3fcc080f3dc2,D_0__Bacteria	D_1__Bacteroidetes	D_2__Bacteroidia	D_3__Sphingobacteriales	D_4__Sphingobacteriaceae	D_5__Sphingobacterium,0.999999823,OTU447
bf32afd3e02906722ada59395a0a97ad,D_0__Bacteria	D_1__Proteobacteria	D_2__Alphaproteobacteria	D_3__Rhodobacterales	D_4__Rhodobacteraceae,0.999995181,OTU448
324cacb6175f8431286726170213b838,D_0__Bacteria	D_1__Proteobacteria	D_2__Alphaproteobacteria	D_3__Rhizobiales	D_4__Rhizobiaceae	D_5__Ochrobactrum,0.879449791,OTU449
5fb2ef1d859487933f28ab7c9f3e8526,D_0__Bacteria	D_1__Firmicutes	D_2__Clostridia	D_3__Clostridiales	D_4__Clostridiaceae 1	D_5__Clostridium sensu stricto 10,0.817873024,OTU450
0610f6d9bee787b0bcf81f3c0a57e3f2,D_0__Bacteria	D_1__Proteobacteria	D_2__Gammaproteobacteria	D_3__Xanthomonadales	D_4__Xanthomonadaceae	D_5__uncultured,0.973034801,OTU451
54ff3c2101bdf60bfa68dcf3dfef6dc7,D_0__Bacteria	D_1__Actinobacteria	D_2__Actinobacteria	D_3__Bifidobacteriales	D_4__Bifidobacteriaceae	D_5__Bifidobacterium,0.999983233,OTU452
9e5ef39130d4bbe98557f06ad774b55c,D_0__Bacteria	D_1__Proteobacteria	D_2__Gammaproteobacteria	D_3__Betaproteobacteriales	D_4__Burkholderiaceae	D_5__Pelomonas,0.749901757,OTU453
2536fe6826a116515f02eb67b582e35c,D_0__Bacteria	D_1__Firmicutes	D_2__Negativicutes	D_3__Selenomonadales	D_4__Veillonellaceae	D_5__Veillonella,0.999999693,OTU454
05338dde5760f86e81f8aa0a47abd540,D_0__Bacteria	D_1__Actinobacteria	D_2__Actinobacteria	D_3__Micrococcales	D_4__Micrococcaceae	D_5__Kocuria,0.989991393,OTU455
1c5c2afa4e5c8cd6ff337a735ae9504f,D_0__Bacteria	D_1__Firmicutes	D_2__Negativicutes	D_3__Selenomonadales	D_4__Veillonellaceae	D_5__Veillonella,0.999999767,OTU456
f69690203db00ca35f6289413d186734,D_0__Bacteria	D_1__Cyanobacteria	D_2__Oxyphotobacteria	D_3__Chloroplast,0.999999999,OTU457
b294ed5f97e6ec1e67d3eb871d1812ca,D_0__Bacteria	D_1__Proteobacteria	D_2__Gammaproteobacteria	D_3__Betaproteobacteriales	D_4__Burkholderiaceae	D_5__Ralstonia,0.999468391,OTU458
e4fe8f27265b978a484ec35b2feed8aa,D_0__Bacteria	D_1__Proteobacteria	D_2__Gammaproteobacteria	D_3__Betaproteobacteriales	D_4__Burkholderiaceae	D_5__Achromobacter,0.990433989,OTU459
d3e7ef1073351320b44f8c7a1091641d,D_0__Bacteria	D_1__Planctomycetes	D_2__Planctomycetacia	D_3__Planctomycetales	D_4__Rubinisphaeraceae,0.983493424,OTU460
6c23dc06c6471d60850d1d8563003058,D_0__Bacteria	D_1__Firmicutes	D_2__Clostridia	D_3__Clostridiales	D_4__Family XI	D_5__Anaerococcus	D_6__uncultured bacterium,0.773204979,OTU461
d920cca279abd951c74c9a9039723ca0,D_0__Bacteria	D_1__Bacteroidetes	D_2__Bacteroidia	D_3__Bacteroidales	D_4__Bacteroidetes vadinHA17	D_5__uncultured bacterium	D_6__uncultured bacterium,0.91698007,OTU462
55b46586ce2943f97a7e97a2695b93b0,D_0__Bacteria	D_1__Firmicutes	D_2__Clostridia	D_3__Clostridiales	D_4__Ruminococcaceae	D_5__Ruminococcus 2,0.984269589,OTU463
f5796e5b191e4ba4af686fbbcfb6eed2,D_0__Bacteria	D_1__Proteobacteria	D_2__Alphaproteobacteria	D_3__Rhodospirillales	D_4__Rhodopirillaceae	D_5__Defluviicoccus	D_6__uncultured bacterium mle1-13,0.973455178,OTU464
5db28e09f1bd1d184699ba51130c4beb,D_0__Bacteria	D_1__Actinobacteria	D_2__Actinobacteria	D_3__Corynebacteriales	D_4__Nocardiaceae	D_5__Gordonia,0.988482651,OTU465
0d200291abd48f4209f3e52ec1473d0a,D_0__Bacteria	D_1__Actinobacteria	D_2__Actinobacteria	D_3__Propionibacteriales	D_4__Propionibacteriaceae	D_5__Cutibacterium,0.999955863,OTU466
0bee1911ccf1824c49df823f7c363d8e,D_0__Bacteria	D_1__Proteobacteria	D_2__Gammaproteobacteria	D_3__Betaproteobacteriales	D_4__Burkholderiaceae	D_5__Noviherbaspirillum,0.744337503,OTU467
2bf197b18b6f24a3dc2faf4aaffa8074,D_0__Bacteria	D_1__Firmicutes	D_2__Bacilli	D_3__Lactobacillales	D_4__Aerococcaceae	D_5__Aerococcus	D_6__Aerococcus urinae,0.922326238,OTU468
3c9ca2f6df3e95b38f9744f65b57388a,D_0__Bacteria	D_1__Actinobacteria	D_2__Actinobacteria	D_3__Micrococcales	D_4__Dermacoccaceae	D_5__Dermacoccus,0.985952614,OTU469
a1796a9eb2722ab2c51629808c3b0e27,D_0__Bacteria	D_1__Firmicutes	D_2__Bacilli	D_3__Lactobacillales	D_4__Streptococcaceae	D_5__Streptococcus,0.99999949,OTU470
f1644e9ff71effd8eb5d249047e5f24a,D_0__Bacteria	D_1__Actinobacteria	D_2__Actinobacteria	D_3__Corynebacteriales	D_4__Corynebacteriaceae	D_5__Corynebacterium 1	D_6__Corynebacterium kroppenstedtii,0.943992791,OTU471
e15a2331bb20a4b69cb2cc7e580ae92b,D_0__Bacteria	D_1__Planctomycetes	D_2__OM190	D_3__uncultured bacterium	D_4__uncultured bacterium	D_5__uncultured bacterium	D_6__uncultured bacterium,0.812303484,OTU472
19f1ce2532d315379f13fde2bdb27da7,D_0__Bacteria	D_1__Proteobacteria	D_2__Gammaproteobacteria	D_3__Steroidobacterales	D_4__Steroidobacteraceae	D_5__Steroidobacter,0.846286716,OTU473
25523fa93c5fd4a307e7d53779322a76,D_0__Bacteria	D_1__Proteobacteria	D_2__Gammaproteobacteria	D_3__Betaproteobacteriales	D_4__Burkholderiaceae	D_5__Ralstonia,0.999971473,OTU474
6d812b025e35507bbbe84b9a14983d1d,D_0__Bacteria	D_1__Bacteroidetes	D_2__Bacteroidia	D_3__Bacteroidales	D_4__Prevotellaceae	D_5__Prevotella 7,0.999937066,OTU475
35b016ad3044c3116de5fa50ebfc5d5d,D_0__Bacteria	D_1__Firmicutes	D_2__Bacilli	D_3__Bacillales	D_4__Family XI	D_5__Gemella,0.999953776,OTU476
e527b6b1159b437e501831a7fd2a3379,D_0__Bacteria	D_1__Proteobacteria	D_2__Gammaproteobacteria	D_3__Betaproteobacteriales	D_4__Burkholderiaceae	D_5__Alcaligenes,0.999997439,OTU477
f8d223c2851692078b9870fd6633d5ac,D_0__Bacteria	D_1__Proteobacteria	D_2__Gammaproteobacteria	D_3__Xanthomonadales	D_4__Xanthomonadaceae	D_5__uncultured,0.976867738,OTU478
41c2a9ed0339b13d07f403dfebbcdd3a,D_0__Bacteria	D_1__Proteobacteria	D_2__Gammaproteobacteria	D_3__Pseudomonadales	D_4__Moraxellaceae	D_5__uncultured,0.938754385,OTU479
f47077b6bd60e696028fec1b01a15429,D_0__Bacteria	D_1__Firmicutes	D_2__Clostridia	D_3__Clostridiales	D_4__Lachnospiraceae	D_5__Agathobacter,0.919400524,OTU480
c96d4d83a56e2a26be0ff48166b59d8a,D_0__Bacteria	D_1__Bacteroidetes	D_2__Bacteroidia	D_3__Chitinophagales	D_4__37-13	D_5__uncultured bacterium	D_6__uncultured bacterium,0.884067857,OTU481
153b15283a72f52c3259099fd6e98dd8,D_0__Bacteria	D_1__BRC1	D_2__uncultured organism	D_3__uncultured organism	D_4__uncultured organism	D_5__uncultured organism	D_6__uncultured organism,0.822323605,OTU482
7188ffb22f93dc07a203542c9c7c9e18,D_0__Bacteria,0.787225338,OTU483
209d3692168d52d4302b9468865291e6,D_0__Bacteria	D_1__Actinobacteria	D_2__Actinobacteria	D_3__Propionibacteriales	D_4__Propionibacteriaceae	D_5__Cutibacterium,0.999964634,OTU484
b04163d0a2ff5faf947c0d0be1fc006a,D_0__Bacteria	D_1__Proteobacteria	D_2__Alphaproteobacteria	D_3__Caulobacterales	D_4__Caulobacteraceae	D_5__Phenylobacterium,0.876159927,OTU485
d5d6338d45ecffce1ced1d328a7286f0,D_0__Bacteria	D_1__Actinobacteria	D_2__Nitriliruptoria	D_3__Nitriliruptorales	D_4__Nitriliruptoraceae,0.999912044,OTU486
ed6cb95c341f5b37d73fb0b3cdb253f9,D_0__Bacteria	D_1__Actinobacteria	D_2__Actinobacteria	D_3__Micrococcales	D_4__Dermatophilaceae,0.876603314,OTU487
fa60ac355084e88392d700f542394f82,D_0__Bacteria	D_1__Proteobacteria	D_2__Gammaproteobacteria	D_3__Betaproteobacteriales	D_4__Burkholderiaceae	D_5__Ralstonia,0.999982088,OTU488
721a416d4e9fa874aa94db0639bae65c,D_0__Bacteria	D_1__Actinobacteria	D_2__Actinobacteria	D_3__Corynebacteriales	D_4__Corynebacteriaceae	D_5__Lawsonella,0.999990338,OTU489
a59098eed40cdc52f798feb18906d8d7,D_0__Bacteria	D_1__Proteobacteria	D_2__Alphaproteobacteria	D_3__Rickettsiales	D_4__Mitochondria,0.999391901,OTU490
39d2da34ff752683b09713a5132a0e7c,D_0__Bacteria	D_1__Bacteroidetes	D_2__Bacteroidia	D_3__Flavobacteriales	D_4__Weeksellaceae,0.99995406,OTU491
4eb24e38182b5193487d9967f53d4a92,D_0__Bacteria	D_1__Bacteroidetes	D_2__Bacteroidia	D_3__Bacteroidetes VC2.1 Bac22	D_4__metagenome	D_5__metagenome	D_6__metagenome,0.776450399,OTU492
71b3f12fc917411c17ae3c970bcc46a7,D_0__Bacteria	D_1__Chloroflexi	D_2__Chloroflexia	D_3__Thermomicrobiales	D_4__JG30-KF-CM45	D_5__metagenome	D_6__metagenome,0.973837835,OTU493
a5f4b1b7c3a049241dc882856f13f1b5,D_0__Bacteria	D_1__Proteobacteria	D_2__Gammaproteobacteria	D_3__Betaproteobacteriales	D_4__Burkholderiaceae	D_5__Ralstonia,0.99996774,OTU494
5598cab4f91a43a6bff1cfd64821173a,D_0__Bacteria	D_1__Actinobacteria	D_2__Actinobacteria	D_3__Micrococcales	D_4__Micrococcaceae	D_5__Kocuria,0.99209648,OTU495
8a0619509cc19ac022cbc634970e4b6f,D_0__Bacteria	D_1__Actinobacteria	D_2__Actinobacteria	D_3__Micrococcales	D_4__Micrococcaceae	D_5__Rothia,0.999057716,OTU496
2ec2029de3bf3439169640ee19f3faf0,D_0__Bacteria	D_1__Actinobacteria	D_2__Actinobacteria	D_3__Micrococcales	D_4__Jonesiaceae	D_5__Jonesia	D_6__Jonesia denitrificans DSM 20603,0.746883875,OTU497
fb5d15d162ab063fbea97d19a593be67,D_0__Bacteria	D_1__Firmicutes	D_2__Bacilli	D_3__Bacillales	D_4__Family XII	D_5__Exiguobacterium,0.999996647,OTU498
c3fc2045fcf59ed0876307366a7b5033,D_0__Bacteria	D_1__Firmicutes	D_2__Bacilli	D_3__Lactobacillales	D_4__Streptococcaceae	D_5__Streptococcus,0.999999552,OTU499
d5113dc1cc4f54df62f62a5d71702e10,D_0__Bacteria	D_1__Actinobacteria	D_2__Acidimicrobiia	D_3__Microtrichales	D_4__Microtrichaceae	D_5__uncultured	D_6__metagenome,0.70528399,OTU500
9bd7afac77ec53b07b089cca1b29de11,D_0__Bacteria	D_1__Proteobacteria	D_2__Alphaproteobacteria	D_3__Rhizobiales	D_4__Rhizobiaceae	D_5__Mesorhizobium,0.816826589,OTU501
153fbfdbfdbea9d0ad4cd50890c82601,D_0__Bacteria	D_1__Bacteroidetes	D_2__Bacteroidia	D_3__Bacteroidales	D_4__Prevotellaceae	D_5__Prevotella 7	D_6__metagenome,0.997133292,OTU502
5b52b99af452e3b81d08ca1d8eb3ae09,D_0__Bacteria	D_1__Actinobacteria	D_2__Actinobacteria	D_3__Corynebacteriales	D_4__Corynebacteriaceae	D_5__Corynebacterium 1	D_6__Corynebacterium kroppenstedtii,0.974536423,OTU503
e014ddf7df4352a24cb13b0dedb4f3c6,D_0__Bacteria	D_1__Proteobacteria	D_2__Gammaproteobacteria	D_3__Pseudomonadales	D_4__Pseudomonadaceae	D_5__Pseudomonas,0.999909366,OTU504
248792aeedbe4ba47a57d161ffb71a45,D_0__Bacteria	D_1__Proteobacteria	D_2__Gammaproteobacteria	D_3__Alteromonadales	D_4__Psychromonadaceae	D_5__Psychromonas,0.99995108,OTU505
4c15c86bd032c191dac29b6693c15130,D_0__Bacteria	D_1__Cyanobacteria	D_2__Oxyphotobacteria	D_3__Chloroplast,1,OTU506
7870890e1c60ce90ca2cc0485b36bc40,D_0__Bacteria	D_1__Proteobacteria	D_2__Alphaproteobacteria	D_3__Sphingomonadales	D_4__Sphingomonadaceae	D_5__Sphingomonas,0.999148828,OTU507
901e800066e49ed77eb9e188ffec6004,D_0__Bacteria	D_1__Proteobacteria	D_2__Gammaproteobacteria	D_3__Betaproteobacteriales	D_4__Burkholderiaceae	D_5__Rhizobacter	D_6__uncultured Comamonadaceae bacterium,0.851842541,OTU508
7820c0e5ea076810ed9929e98e603012,D_0__Bacteria	D_1__Proteobacteria	D_2__Deltaproteobacteria	D_3__Bdellovibrionales	D_4__Bdellovibrionaceae	D_5__OM27 clade	D_6__metagenome,0.932969132,OTU509
3662aee2e503f3ad8d9cfc0239ee79ec,D_0__Bacteria	D_1__Firmicutes	D_2__Bacilli	D_3__Bacillales	D_4__Staphylococcaceae	D_5__Staphylococcus,0.999987565,OTU510
a1091ed61422ec71e24cf8f00a7e51f5,D_0__Bacteria	D_1__Proteobacteria	D_2__Gammaproteobacteria	D_3__Pasteurellales	D_4__Pasteurellaceae,0.999999801,OTU511
51e30d980fed510026b8472b3fff79a7,D_0__Bacteria	D_1__Fibrobacteres	D_2__Fibrobacteria	D_3__Fibrobacterales	D_4__Fibrobacteraceae	D_5__uncultured	D_6__metagenome,0.989690139,OTU512
2aa55949849f639c88798d25316c5cd2,D_0__Bacteria	D_1__Bacteroidetes	D_2__Bacteroidia	D_3__Chitinophagales	D_4__Chitinophagaceae	D_5__Terrimonas,0.994836039,OTU513
95e7eeb126c062ee0138a3a1a768b448,D_0__Bacteria	D_1__Proteobacteria	D_2__Alphaproteobacteria	D_3__Caulobacterales	D_4__Caulobacteraceae	D_5__Brevundimonas,0.999193305,OTU514
689acc5e8b3eb7f3392c21c4e2c971d1,D_0__Bacteria	D_1__Proteobacteria	D_2__Alphaproteobacteria	D_3__Sphingomonadales	D_4__Sphingomonadaceae	D_5__Sphingomonas,0.998982681,OTU515
55a842b509c0a96fd408725a437c0b15,D_0__Bacteria	D_1__Firmicutes	D_2__Bacilli	D_3__Bacillales	D_4__Bacillaceae	D_5__Bacillus,0.999916768,OTU516
4da6b3990626046f0ea3ed0b15032986,D_0__Bacteria	D_1__Patescibacteria	D_2__Saccharimonadia	D_3__Saccharimonadales	D_4__uncultured bacterium	D_5__uncultured bacterium	D_6__uncultured bacterium,0.751125693,OTU517
445ca0a9f2fe666e8cd6cf4d6ed17400,D_0__Bacteria	D_1__Proteobacteria	D_2__Alphaproteobacteria	D_3__Sphingomonadales	D_4__Sphingomonadaceae,0.991486658,OTU518
8d5b6dcee7f37af267ccf0fb8ce438ac,D_0__Bacteria	D_1__Proteobacteria	D_2__Alphaproteobacteria	D_3__Sphingomonadales	D_4__Sphingomonadaceae	D_5__Sphingomonas,0.982880512,OTU519
17b3bc8dcb62304bc3e9f422ca8460b2,D_0__Bacteria	D_1__Firmicutes	D_2__Bacilli	D_3__Bacillales	D_4__Paenibacillaceae	D_5__Paenibacillus	D_6__Paenibacillus fonticola,0.789198671,OTU520
eb48832f3952f5e8cc90f1f38274ee67,D_0__Bacteria	D_1__Firmicutes	D_2__Bacilli	D_3__Lactobacillales	D_4__Carnobacteriaceae	D_5__Granulicatella,0.929770951,OTU521
78a6a9532bfc4c96442974493d7ba6d0,D_0__Bacteria	D_1__Actinobacteria	D_2__Actinobacteria	D_3__Corynebacteriales	D_4__Corynebacteriaceae	D_5__Corynebacterium 1	D_6__Corynebacterium kroppenstedtii,0.988701049,OTU522
b02dba35f5a17d87ea26eb32025b9ce4,D_0__Bacteria	D_1__Proteobacteria	D_2__Alphaproteobacteria	D_3__Sphingomonadales	D_4__Sphingomonadaceae	D_5__Sphingomonas,0.999851027,OTU523
190c026c6cbda66d2c210ff574f364f2,D_0__Bacteria	D_1__Proteobacteria	D_2__Gammaproteobacteria	D_3__Betaproteobacteriales	D_4__Neisseriaceae	D_5__Neisseria,0.999819596,OTU524
ce15da8a5639da10c8a9684115367593,D_0__Bacteria	D_1__Firmicutes	D_2__Bacilli	D_3__Bacillales	D_4__Staphylococcaceae	D_5__Staphylococcus,0.999993633,OTU525
c5756ef1622e11ced58bf437419f394f,D_0__Bacteria	D_1__Verrucomicrobia	D_2__Verrucomicrobiae	D_3__Verrucomicrobiales	D_4__Verrucomicrobiaceae	D_5__uncultured	D_6__uncultured Verrucomicrobia bacterium,0.814897711,OTU526
5ba4a25a9d4f8ef572b892e282e80ab0,D_0__Bacteria	D_1__Actinobacteria	D_2__Actinobacteria	D_3__Corynebacteriales	D_4__Corynebacteriaceae	D_5__Corynebacterium 1	D_6__Corynebacterium kroppenstedtii,0.954803512,OTU527
2b4c9ed4b024290ad20e1c0608414cbf,D_0__Bacteria	D_1__Firmicutes	D_2__Bacilli	D_3__Bacillales	D_4__Staphylococcaceae	D_5__Staphylococcus,0.99998511,OTU528
a45d6f095ad3228c0391e34934bef059,D_0__Bacteria	D_1__Actinobacteria	D_2__Coriobacteriia	D_3__Coriobacteriales	D_4__Atopobiaceae	D_5__Atopobium	D_6__Atopobium vaginae,0.934509257,OTU529
43dd4804d83a6bab7dde6eafd2508bf1,D_0__Bacteria	D_1__Actinobacteria	D_2__Actinobacteria	D_3__Bifidobacteriales	D_4__Bifidobacteriaceae	D_5__Gardnerella,0.99999117,OTU530
3068d393c7750be6f08d04738d810a2b,D_0__Bacteria	D_1__Firmicutes	D_2__Bacilli	D_3__Bacillales	D_4__Staphylococcaceae	D_5__Staphylococcus,0.999994018,OTU531
b93d1875777ad371d6e70b24457d3fe7,D_0__Bacteria	D_1__Firmicutes	D_2__Bacilli	D_3__Lactobacillales	D_4__Aerococcaceae	D_5__Aerococcus,0.999999907,OTU532
72e9ce8bb051ad182546debb38dc9dd4,D_0__Bacteria	D_1__Firmicutes	D_2__Bacilli	D_3__Lactobacillales	D_4__Enterococcaceae	D_5__Enterococcus,0.995493431,OTU533
1019a3775212eb9a9d59d89ee5e6099d,D_0__Bacteria	D_1__Planctomycetes	D_2__Planctomycetacia	D_3__Isosphaerales	D_4__Isosphaeraceae	D_5__Singulisphaera	D_6__uncultured eubacterium WD287,0.854153062,OTU534
6e663d40cf6e9cc622688e24d767b887,D_0__Bacteria	D_1__Firmicutes	D_2__Bacilli	D_3__Bacillales	D_4__Paenibacillaceae	D_5__Paenibacillus	D_6__Paenibacillus fonticola,0.784102835,OTU535
56e961e18fa7dbdebd7f873cf30dcd09,D_0__Bacteria	D_1__Proteobacteria	D_2__Alphaproteobacteria	D_3__Rhizobiales	D_4__Rhizobiaceae,0.994239287,OTU536
7594c4c2ab9cefe2e9a026b6c909815a,D_0__Bacteria	D_1__Proteobacteria	D_2__Gammaproteobacteria	D_3__Xanthomonadales	D_4__Xanthomonadaceae	D_5__Xanthomonas,0.966030368,OTU537
173e7d949b1ca3e385665651912a7b62,D_0__Bacteria	D_1__Firmicutes	D_2__Clostridia	D_3__Clostridiales	D_4__Clostridiaceae 1	D_5__Clostridium sensu stricto 10,0.739799467,OTU538
312ce2aa70454245365c5423a60edf48,D_0__Bacteria	D_1__Actinobacteria	D_2__Actinobacteria	D_3__Corynebacteriales	D_4__Corynebacteriaceae	D_5__Corynebacterium 1,0.999206921,OTU539
b37360934dca57b95904d638480ef06b,D_0__Bacteria	D_1__Actinobacteria	D_2__Actinobacteria	D_3__Corynebacteriales	D_4__Corynebacteriaceae	D_5__Corynebacterium 1,0.805774156,OTU540
c67fa4d1303f02c543dcebe33d988513,D_0__Bacteria	D_1__Firmicutes	D_2__Bacilli	D_3__Bacillales	D_4__Paenibacillaceae	D_5__Paenibacillus	D_6__Paenibacillus fonticola,0.81028509,OTU541
5b460e6e750d69d675834a9222d54226,D_0__Bacteria	D_1__Spirochaetes	D_2__Leptospirae	D_3__Leptospirales	D_4__Leptospiraceae	D_5__Leptonema	D_6__Leptonema illini DSM 21528,0.994971346,OTU542
a275f60097ce6c49c6f1b4d8a1de9d6f,D_0__Bacteria	D_1__Bacteroidetes	D_2__Bacteroidia	D_3__Flavobacteriales	D_4__Weeksellaceae	D_5__Cloacibacterium,0.926329933,OTU543
2b081bbf2557779461260871f6937582,D_0__Bacteria	D_1__Actinobacteria	D_2__Actinobacteria	D_3__Micrococcales	D_4__Micrococcaceae	D_5__Kocuria,0.989812958,OTU544
89f06f734595bc665cbd39acd4a5a6d7,D_0__Bacteria	D_1__Firmicutes	D_2__Bacilli	D_3__Bacillales	D_4__Staphylococcaceae	D_5__Staphylococcus,0.999992193,OTU545
6ebf25d030cf86873e88128a2830066c,D_0__Bacteria	D_1__Proteobacteria	D_2__Gammaproteobacteria	D_3__Pasteurellales	D_4__Pasteurellaceae	D_5__Actinobacillus,0.964662828,OTU546
57cf81669aed83b3ff3e0b7159498efe,D_0__Bacteria	D_1__Actinobacteria	D_2__Actinobacteria	D_3__Micrococcales	D_4__Microbacteriaceae,0.999183734,OTU547
c9b5fd14699ca82eb203080405180008,D_0__Bacteria	D_1__Proteobacteria	D_2__Alphaproteobacteria	D_3__Rhizobiales	D_4__Rhizobiaceae,0.992828221,OTU548
03263f55687f9cfcf8be55d48d66de9f,D_0__Bacteria	D_1__Firmicutes	D_2__Clostridia	D_3__Clostridiales	D_4__Clostridiaceae 1	D_5__Clostridium sensu stricto 10,0.748850344,OTU549
497ab0082440927d991cf3f76b687ed5,D_0__Bacteria,0.808880101,OTU550
3eaf276aa820f29e20f21e69fb5ea24e,D_0__Bacteria	D_1__Bacteroidetes	D_2__Bacteroidia	D_3__Flavobacteriales	D_4__Flavobacteriaceae	D_5__Capnocytophaga,0.999999215,OTU551
1ffda7e0b130d19c839e97691433138c,D_0__Bacteria	D_1__Bacteroidetes	D_2__Bacteroidia	D_3__Flavobacteriales	D_4__Weeksellaceae	D_5__Chryseobacterium,0.9999076,OTU552
76cc3d2a8c69399d9eb4b2fe71dba02a,D_0__Bacteria	D_1__Cyanobacteria	D_2__Oxyphotobacteria	D_3__Chloroplast,1,OTU553
c1b64c4bb1609dd0b69e09216b773f96,D_0__Bacteria	D_1__Proteobacteria	D_2__Gammaproteobacteria	D_3__Betaproteobacteriales	D_4__Burkholderiaceae	D_5__Tepidimonas,0.978909041,OTU554
cb4938a52c4cfcf95ff85352a1ec8291,D_0__Bacteria	D_1__Proteobacteria	D_2__Deltaproteobacteria	D_3__Bdellovibrionales	D_4__Bdellovibrionaceae	D_5__OM27 clade	D_6__metagenome,0.900148541,OTU555
5d2cf6d33cc64034c6ae0960d6a790c1,D_0__Bacteria	D_1__Chlamydiae	D_2__Chlamydiae	D_3__Chlamydiales	D_4__Criblamydiaceae	D_5__Estrella	D_6__Estrella lausannensis,0.999992745,OTU556
8ffaa0a20571a79322a81d4d08ea56bc,D_0__Bacteria	D_1__Patescibacteria	D_2__Saccharimonadia	D_3__Saccharimonadales	D_4__Saccharimonadaceae	D_5__uncultured Candidatus Saccharibacteria bacterium	D_6__uncultured Candidatus Saccharibacteria bacterium,0.722300376,OTU557
47314f9323a6143c02a6782cd8c3a33f,D_0__Bacteria	D_1__Proteobacteria,0.726640844,OTU558
4ebe4b869e633097f098570a0ffee714,D_0__Bacteria	D_1__Actinobacteria	D_2__Actinobacteria	D_3__Actinomycetales	D_4__Actinomycetaceae	D_5__Actinomyces	D_6__Actinomyces odontolyticus,0.751346911,OTU559
f4bf3a6e0c80a97cb2e06d96d93d0193,D_0__Bacteria	D_1__Proteobacteria	D_2__Gammaproteobacteria	D_3__Pseudomonadales	D_4__Pseudomonadaceae	D_5__Pseudomonas,0.999924887,OTU560
7077fc00687bf550eaf1fb92c9a4a2dc,D_0__Bacteria	D_1__Proteobacteria	D_2__Gammaproteobacteria	D_3__Betaproteobacteriales	D_4__Burkholderiaceae	D_5__Ralstonia,0.999976069,OTU561
a6396a6fe2b0350fd87df312db9425fa,D_0__Bacteria	D_1__Actinobacteria	D_2__Actinobacteria	D_3__Micrococcales	D_4__Dermatophilaceae,0.857087856,OTU562
796c8ab7b7011753f100a248e77ce655,D_0__Bacteria	D_1__Proteobacteria	D_2__Gammaproteobacteria	D_3__Xanthomonadales	D_4__Xanthomonadaceae	D_5__uncultured,0.971557788,OTU563
6b9609b3ab256ef7845922d05f252215,D_0__Bacteria	D_1__Firmicutes	D_2__Clostridia	D_3__Clostridiales	D_4__Lachnospiraceae	D_5__Acetitomaculum,0.976578155,OTU564
0fe512c89f45dcf554d23211203a5de3,D_0__Bacteria	D_1__Proteobacteria	D_2__Alphaproteobacteria	D_3__Caulobacterales	D_4__Hyphomonadaceae	D_5__SWB02,0.999998708,OTU565
9c8db3543585085b34288e7f529041dc,D_0__Bacteria	D_1__Actinobacteria	D_2__Acidimicrobiia	D_3__Microtrichales	D_4__Iamiaceae	D_5__Iamia,0.93990917,OTU566
0234866d2db1054948b02575c1bd9d48,D_0__Bacteria	D_1__Deinococcus-Thermus	D_2__Deinococci	D_3__Thermales	D_4__Thermaceae	D_5__Meiothermus,0.999999996,OTU567
b9da23660f79f24cb3869aeda75553dd,D_0__Bacteria	D_1__Actinobacteria	D_2__Actinobacteria	D_3__Micrococcales	D_4__Cellulomonadaceae	D_5__Actinotalea,0.775053007,OTU568
948e22fc8680bf875a2765faf500a23e,D_0__Bacteria	D_1__Proteobacteria	D_2__Alphaproteobacteria	D_3__Rhizobiales	D_4__Rhizobiaceae	D_5__Ochrobactrum,0.869785527,OTU569
ce607ad085f5bbdee968ab549eddbb35,D_0__Bacteria	D_1__Proteobacteria	D_2__Gammaproteobacteria	D_3__Pseudomonadales	D_4__Pseudomonadaceae	D_5__Pseudomonas,0.999895157,OTU570
12795ad64910d473b265bf3973c75e98,D_0__Bacteria	D_1__Proteobacteria	D_2__Gammaproteobacteria	D_3__Betaproteobacteriales	D_4__Burkholderiaceae	D_5__Pelomonas,0.757877038,OTU571
6edf4a3cb6adfbef723c5438f76bc066,D_0__Bacteria	D_1__Firmicutes	D_2__Bacilli	D_3__Bacillales	D_4__Staphylococcaceae	D_5__Staphylococcus,0.99990163,OTU572
4f84134a1e424bec261b87d8986ca406,D_0__Bacteria	D_1__Proteobacteria	D_2__Alphaproteobacteria	D_3__Sphingomonadales	D_4__Sphingomonadaceae	D_5__Sphingomonas,0.927533728,OTU573
db3ea21815ac03a810b41384cf2499c2,D_0__Bacteria	D_1__Actinobacteria	D_2__Actinobacteria	D_3__Micrococcales,0.912332771,OTU574
53881fa6fdb19353264375fa0859f11e,D_0__Bacteria,0.828643482,OTU575
49de1e8a4fe087841f34204e88db266f,D_0__Bacteria	D_1__Actinobacteria	D_2__Actinobacteria	D_3__Corynebacteriales	D_4__Corynebacteriaceae	D_5__Corynebacterium 1,0.84367103,OTU576
5e0975cd1da6df1566385246329b917e,D_0__Bacteria	D_1__Proteobacteria	D_2__Alphaproteobacteria	D_3__Rhodobacterales	D_4__Rhodobacteraceae	D_5__Paracoccus,0.996377349,OTU577
5ce40f41503b4252b11d22678f118223,D_0__Bacteria	D_1__Proteobacteria	D_2__Gammaproteobacteria	D_3__Halothiobacillales	D_4__Halothiobacillaceae	D_5__uncultured	D_6__uncultured bacterium,0.712564613,OTU578
f008bdc94e3915cbd591b9a86565ae95,D_0__Bacteria	D_1__Firmicutes	D_2__Bacilli	D_3__Lactobacillales	D_4__Streptococcaceae	D_5__Streptococcus,0.99999794,OTU579
7387cc5fa72d5932d58b8d8f9d7346ed,D_0__Bacteria	D_1__Planctomycetes	D_2__Planctomycetacia	D_3__Pirellulales	D_4__Pirellulaceae	D_5__uncultured	D_6__bacterium enrichment culture clone KIST-JJY167,0.993012356,OTU580
147009db61bef35ac7a578f6c47c5e0f,D_0__Bacteria	D_1__Firmicutes	D_2__Clostridia	D_3__Clostridiales	D_4__Ruminococcaceae	D_5__Ruminococcaceae UCG-014	D_6__uncultured bacterium,0.778447217,OTU581
87a382334a7f05d216a5a3b7f98644bd,D_0__Bacteria	D_1__Firmicutes	D_2__Bacilli	D_3__Lactobacillales	D_4__Streptococcaceae	D_5__Streptococcus,0.999999514,OTU582
73b028177ac2d2d06ddf8bbc2d2522cb,D_0__Bacteria	D_1__Firmicutes	D_2__Bacilli	D_3__Bacillales	D_4__Staphylococcaceae	D_5__Jeotgalicoccus,0.999548602,OTU583
8a315d32e8e04701270b3102693cf7bd,D_0__Bacteria	D_1__Firmicutes	D_2__Bacilli	D_3__Lactobacillales	D_4__Streptococcaceae	D_5__Streptococcus,0.999999519,OTU584
06c583243d194ebccb00c01889cdd849,D_0__Bacteria	D_1__Actinobacteria	D_2__Actinobacteria	D_3__Micrococcales	D_4__Dermacoccaceae	D_5__Dermacoccus,0.986895102,OTU585
65eb0d39c15a6bce8d648aac4d06242a,D_0__Bacteria	D_1__Firmicutes	D_2__Negativicutes	D_3__Selenomonadales	D_4__Veillonellaceae	D_5__Veillonella,0.999999681,OTU586
5c79db354962743748dccab408d2f8e8,D_0__Bacteria	D_1__Proteobacteria	D_2__Alphaproteobacteria	D_3__Caulobacterales	D_4__Caulobacteraceae	D_5__Brevundimonas,0.999353576,OTU587
18fbbab0b9b8d8eba2014917019c54d3,D_0__Bacteria	D_1__Fusobacteria	D_2__Fusobacteriia	D_3__Fusobacteriales	D_4__Fusobacteriaceae	D_5__Fusobacterium,0.999999828,OTU588
3c4db062ef4984c83605547b32c7b5d2,D_0__Bacteria	D_1__Actinobacteria	D_2__Actinobacteria	D_3__Micrococcales	D_4__Micrococcaceae	D_5__Kocuria,0.991095145,OTU589
dbdc98f9d6ff4c8531c89eebed521646,D_0__Bacteria	D_1__Firmicutes	D_2__Clostridia	D_3__Clostridiales	D_4__Family XI	D_5__Anaerococcus	D_6__uncultured bacterium,0.833448056,OTU590
fc526ca5ca662d09117d5106aba06e14,D_0__Bacteria	D_1__Proteobacteria	D_2__Gammaproteobacteria	D_3__Pasteurellales	D_4__Pasteurellaceae	D_5__Haemophilus,0.996537309,OTU591
ae40d1922c2a72f62ee7526c31993c63,D_0__Bacteria	D_1__Actinobacteria	D_2__Actinobacteria	D_3__Propionibacteriales	D_4__Nocardioidaceae	D_5__Nocardioides,0.998146809,OTU592
92a6b1e312ec42afc65ec6027d52e71f,D_0__Bacteria	D_1__Bacteroidetes	D_2__Bacteroidia	D_3__Flavobacteriales	D_4__NS9 marine group	D_5__Bacteroidetes bacterium OLB9	D_6__Bacteroidetes bacterium OLB9,0.851621148,OTU593
dc2c3ea27970c213a3fad400b95d48be,D_0__Bacteria	D_1__Proteobacteria	D_2__Alphaproteobacteria	D_3__Rhizobiales	D_4__Beijerinckiaceae,0.982251921,OTU594
de39c4987b4ae4f72314f6d8aa51b6d6,D_0__Bacteria	D_1__Bacteroidetes	D_2__Bacteroidia	D_3__Flavobacteriales	D_4__NS9 marine group,0.999999015,OTU595
9b3ed81c0a36c7526e9aa094f9fc067d,D_0__Bacteria	D_1__Firmicutes	D_2__Bacilli	D_3__Lactobacillales	D_4__Streptococcaceae	D_5__Streptococcus,0.999998993,OTU596
16bd083eda8a5116dcbc22aca7c9c7e6,D_0__Bacteria	D_1__Proteobacteria	D_2__Gammaproteobacteria	D_3__Betaproteobacteriales	D_4__Neisseriaceae	D_5__uncultured	D_6__uncultured bacterium,0.96622391,OTU597
bf6dc0042fa3f69f51fe67c246742f50,D_0__Bacteria	D_1__Firmicutes	D_2__Bacilli	D_3__Bacillales	D_4__Staphylococcaceae	D_5__Staphylococcus,0.999930334,OTU598
606fa593a1a402f27b0fa50fd83c4f0c,D_0__Bacteria	D_1__Actinobacteria	D_2__Actinobacteria	D_3__Corynebacteriales	D_4__Corynebacteriaceae	D_5__Corynebacterium 1,0.989087152,OTU599
c315e2eae2c4ff8f86220178a5b0e24c,D_0__Bacteria	D_1__Proteobacteria	D_2__Gammaproteobacteria	D_3__Pseudomonadales	D_4__Moraxellaceae	D_5__Enhydrobacter,0.999996442,OTU600
53a783580d149c6f5c6e415d5b980bbb,D_0__Bacteria	D_1__Firmicutes	D_2__Bacilli	D_3__Lactobacillales	D_4__Streptococcaceae	D_5__Streptococcus,0.999999822,OTU601
94a61275cb8d012186eda7406c5dfa7c,D_0__Bacteria	D_1__Firmicutes	D_2__Bacilli	D_3__Bacillales	D_4__Staphylococcaceae	D_5__Staphylococcus,0.999993896,OTU602
1d76bffecd525dc325a5e3daea3a52ee,D_0__Bacteria	D_1__Actinobacteria	D_2__Acidimicrobiia	D_3__Microtrichales	D_4__Ilumatobacteraceae	D_5__Ilumatobacter,0.805386716,OTU603
c032153fa3b02c6e1a1a9f7a8002e2e8,D_0__Bacteria	D_1__Bacteroidetes	D_2__Bacteroidia	D_3__Sphingobacteriales	D_4__Sphingobacteriaceae	D_5__Sphingobacterium	D_6__Sphingobacterium sp. 35,0.932060785,OTU604
987c2d9f4ac7748ba490d78929394f06,D_0__Archaea	D_1__Euryarchaeota	D_2__Methanobacteria	D_3__Methanobacteriales	D_4__Methanobacteriaceae	D_5__Methanobacterium,0.999766117,OTU605
26da97c58ceddedbfb3855585b9e06ff,D_0__Bacteria	D_1__Firmicutes	D_2__Clostridia	D_3__Clostridiales	D_4__Clostridiaceae 1	D_5__Clostridium sensu stricto 12,0.989766779,OTU606
12ac8c3928ea22b070227fbac19bddc5,D_0__Bacteria	D_1__Firmicutes	D_2__Bacilli	D_3__Lactobacillales	D_4__Streptococcaceae	D_5__Streptococcus,0.999999023,OTU607
1e0345024c49a9613bf845d910186e85,D_0__Bacteria	D_1__Proteobacteria	D_2__Alphaproteobacteria	D_3__Acetobacterales	D_4__Acetobacteraceae,0.999933993,OTU608
1ce0886ed9a3a730fddc282c16aecd23,D_0__Bacteria	D_1__Actinobacteria	D_2__Actinobacteria	D_3__Actinomycetales	D_4__Actinomycetaceae	D_5__Actinomyces,0.999997959,OTU609
a45e1ae4fce788ce152e1a19e2cf28db,D_0__Bacteria	D_1__Patescibacteria	D_2__Saccharimonadia	D_3__Saccharimonadales	D_4__Saccharimonadaceae,0.999129909,OTU610
d58ba05f9fb46695c95a4472af6c7e0e,D_0__Bacteria	D_1__Cyanobacteria	D_2__Oxyphotobacteria	D_3__Chloroplast,0.999999999,OTU611
945b29687c3954424b758578c6c17c1c,D_0__Bacteria	D_1__Proteobacteria	D_2__Gammaproteobacteria	D_3__Betaproteobacteriales	D_4__Burkholderiaceae	D_5__Ralstonia,0.999969979,OTU612
77e86c35b84223ecd4686e93e52ce7fd,D_0__Bacteria	D_1__Proteobacteria	D_2__Alphaproteobacteria	D_3__Rickettsiales	D_4__Mitochondria,0.999028265,OTU613
ab29f28b4f0945d4085fde32867c64e7,D_0__Bacteria	D_1__Bacteroidetes	D_2__Bacteroidia	D_3__Bacteroidales	D_4__Marinifilaceae	D_5__Butyricimonas	D_6__Butyricimonas sp. AT11,0.932297727,OTU614
3d17b6b88e3658c3c238e8e8ec96fde0,D_0__Bacteria	D_1__Proteobacteria	D_2__Gammaproteobacteria	D_3__Pseudomonadales	D_4__Moraxellaceae	D_5__Moraxella,0.999997635,OTU615
4b312e47700697c6b8b8dfe418becd6d,D_0__Bacteria	D_1__Proteobacteria	D_2__Gammaproteobacteria	D_3__Xanthomonadales	D_4__Xanthomonadaceae	D_5__SN8	D_6__uncultured compost bacterium,0.747956465,OTU616
8bd41e21d918f67c3c9c31d69150ef89,D_0__Bacteria	D_1__Proteobacteria	D_2__Alphaproteobacteria	D_3__Rhizobiales	D_4__Hyphomicrobiaceae	D_5__Hyphomicrobium,0.850559267,OTU617
3cbaca3826ba8b4737808b16385cb8ba,D_0__Bacteria	D_1__Proteobacteria	D_2__Gammaproteobacteria	D_3__Betaproteobacteriales	D_4__Burkholderiaceae	D_5__Tepidimonas,0.975630384,OTU618
689ce95ae96ebd7c13769a56d063239b,D_0__Bacteria	D_1__Firmicutes	D_2__Bacilli	D_3__Lactobacillales	D_4__Streptococcaceae	D_5__Streptococcus,0.999999423,OTU619
7976168f6176f8ecda167cc534797f32,D_0__Bacteria	D_1__Proteobacteria	D_2__Gammaproteobacteria	D_3__Betaproteobacteriales	D_4__Neisseriaceae	D_5__Neisseria,0.99980059,OTU620
5f15f91b0210ed50cf60069430876f8f,D_0__Bacteria	D_1__Actinobacteria	D_2__Actinobacteria	D_3__Corynebacteriales	D_4__Corynebacteriaceae	D_5__Corynebacterium 1,0.976515535,OTU621
10c62297d703be8180ab3b0f9f3c31ec,D_0__Bacteria	D_1__Proteobacteria	D_2__Gammaproteobacteria	D_3__Pseudomonadales	D_4__Moraxellaceae	D_5__Acinetobacter,0.999991757,OTU622
00027603e89a7f729815d57876c456c9,D_0__Bacteria	D_1__Proteobacteria	D_2__Alphaproteobacteria	D_3__Rhodobacterales	D_4__Rhodobacteraceae	D_5__Paracoccus,0.994737328,OTU623
d19d24ec839f331a7cd5169d40b8b772,D_0__Bacteria	D_1__Deinococcus-Thermus	D_2__Deinococci	D_3__Thermales	D_4__Thermaceae	D_5__Meiothermus,0.999999997,OTU624
549beac3736e60d11e7c70affbc30349,D_0__Bacteria	D_1__Proteobacteria	D_2__Gammaproteobacteria	D_3__Pseudomonadales	D_4__Moraxellaceae	D_5__Acinetobacter,0.999920788,OTU625
76ad8fcebd4c260480a9f2cb58523457,D_0__Bacteria	D_1__Proteobacteria	D_2__Gammaproteobacteria	D_3__Betaproteobacteriales	D_4__Hydrogenophilaceae	D_5__uncultured,0.990964443,OTU626
3748993c71f8def3042a523c43153d4f,D_0__Bacteria	D_1__Bacteroidetes	D_2__Bacteroidia	D_3__Chitinophagales	D_4__Chitinophagaceae	D_5__Sediminibacterium,0.999976129,OTU627
8c68d60ecfb8ff912c8484be4e256f74,D_0__Bacteria	D_1__Firmicutes	D_2__Bacilli	D_3__Bacillales	D_4__Bacillaceae	D_5__Anoxybacillus,0.988811439,OTU628
5de5acde62b4bc1c7a081d9245d3e984,D_0__Bacteria	D_1__Actinobacteria	D_2__Acidimicrobiia	D_3__Microtrichales	D_4__uncultured,0.866013026,OTU629
007785c2a0fa718ea2c5caa69a48a8e1,D_0__Bacteria	D_1__Proteobacteria	D_2__Gammaproteobacteria	D_3__Betaproteobacteriales	D_4__Burkholderiaceae	D_5__Tepidimonas,0.97789662,OTU630
9da3e6e074d19a21e775977cb23ab486,D_0__Bacteria	D_1__Proteobacteria	D_2__Gammaproteobacteria	D_3__Enterobacteriales	D_4__Enterobacteriaceae	D_5__Klebsiella,0.713812132,OTU631
ae6f16ace62b568fda2387811feb0643,D_0__Bacteria	D_1__Proteobacteria	D_2__Gammaproteobacteria	D_3__Betaproteobacteriales	D_4__Neisseriaceae	D_5__uncultured	D_6__uncultured bacterium,0.988360035,OTU632
f21b0297d981d1cc85c7974ab7509f9a,D_0__Bacteria	D_1__Firmicutes	D_2__Clostridia	D_3__Clostridiales	D_4__Christensenellaceae	D_5__Christensenellaceae R-7 group	D_6__bacterium enrichment culture clone DPF35,0.92581052,OTU633
dbbd2a68a8d77890c02c3cbdfff1aa7a,D_0__Bacteria	D_1__Proteobacteria	D_2__Gammaproteobacteria	D_3__Xanthomonadales	D_4__Rhodanobacteraceae	D_5__uncultured,0.924316979,OTU634
d48ab840c6101980242a36e6ec57e149,D_0__Bacteria	D_1__Chloroflexi	D_2__Anaerolineae	D_3__Anaerolineales	D_4__Anaerolineaceae	D_5__Anaerolinea	D_6__uncultured bacterium,0.77046222,OTU635
4a2c487757cbac1c2095d7fecad5430f,D_0__Bacteria	D_1__Planctomycetes	D_2__Planctomycetacia	D_3__Gemmatales	D_4__Gemmataceae	D_5__uncultured	D_6__uncultured bacterium,0.717250194,OTU636
872315538c791e899d2e12e3040b497b,D_0__Bacteria	D_1__Bacteroidetes	D_2__Bacteroidia	D_3__Chitinophagales	D_4__Saprospiraceae	D_5__OLB8,0.999992257,OTU637
b55dc4aff8267d4a324c4fb635582460,D_0__Bacteria	D_1__Firmicutes	D_2__Bacilli	D_3__Lactobacillales	D_4__Streptococcaceae	D_5__Streptococcus,0.999997695,OTU638
171d450da1a7bd4c2ea681834ea358d9,D_0__Bacteria	D_1__Actinobacteria	D_2__Actinobacteria	D_3__Kineosporiales	D_4__Kineosporiaceae	D_5__Quadrisphaera	D_6__uncultured bacterium,0.885406524,OTU639
abb979bf946bd251e2d42131b0251054,D_0__Bacteria	D_1__Actinobacteria	D_2__Actinobacteria	D_3__Micrococcales	D_4__Intrasporangiaceae	D_5__Arsenicicoccus,0.990979042,OTU640
eeac1deacdd90396a2f4a53dd2a54155,D_0__Bacteria	D_1__Actinobacteria	D_2__Actinobacteria	D_3__Micrococcales	D_4__Micrococcaceae	D_5__Rothia,0.999901151,OTU641
9ae10308746804d5105014b1059ee223,D_0__Bacteria	D_1__Bacteroidetes	D_2__Ignavibacteria	D_3__Ignavibacteriales	D_4__Ignavibacteriaceae	D_5__Ignavibacterium,0.999997826,OTU642
efb0dd2205e4cd59fab60ed95cc1665c,D_0__Bacteria	D_1__Actinobacteria	D_2__Actinobacteria	D_3__Micrococcales	D_4__Dermacoccaceae	D_5__Dermacoccus,0.987914242,OTU643
bca25cd527cba72ac7eebb17648c33c4,D_0__Bacteria	D_1__Actinobacteria	D_2__Actinobacteria	D_3__Micrococcales	D_4__Dermabacteraceae	D_5__Dermabacter	D_6__uncultured bacterium,0.76488439,OTU644
e2c770fe43518fdb2232587dc3d5f163,D_0__Bacteria	D_1__Actinobacteria	D_2__Actinobacteria	D_3__Micrococcales	D_4__Dermabacteraceae	D_5__Brachybacterium,0.999906561,OTU645
458b912e1b18f0bc646d0bcff90b1478,D_0__Bacteria	D_1__Firmicutes	D_2__Bacilli	D_3__Lactobacillales	D_4__Lactobacillaceae	D_5__Lactobacillus	D_6__Lactobacillus sp. TS3,0.996953996,OTU646
94d0a88bb16ad319633fb68b9d1df98b,D_0__Bacteria	D_1__Proteobacteria	D_2__Gammaproteobacteria	D_3__Betaproteobacteriales	D_4__Burkholderiaceae	D_5__Ralstonia,0.99997668,OTU647
99476aeed8274f97d0a46d56a7db3ad5,D_0__Bacteria	D_1__Firmicutes	D_2__Bacilli	D_3__Bacillales	D_4__Bacillaceae	D_5__Bacillus	D_6__Bacillus thermoamylovorans,0.711752375,OTU648
ab06f5bb9b2cb55fe7de3a3c4b94ffbb,D_0__Bacteria	D_1__Proteobacteria	D_2__Gammaproteobacteria	D_3__Xanthomonadales	D_4__Xanthomonadaceae	D_5__Luteimonas,0.92696065,OTU649
8c34cbdb2b56a17b81b66c227c80284e,D_0__Bacteria	D_1__Bacteroidetes	D_2__Bacteroidia	D_3__Chitinophagales	D_4__Chitinophagaceae	D_5__uncultured,0.973777893,OTU650
151afe671afa219700a09f4a5c1fddd4,D_0__Bacteria	D_1__Proteobacteria	D_2__Gammaproteobacteria	D_3__Betaproteobacteriales	D_4__Burkholderiaceae	D_5__Ottowia	D_6__uncultured bacterium,0.712435221,OTU651
87b48e1fb3c2aa77bd7b3a944033f2c9,D_0__Bacteria	D_1__Actinobacteria	D_2__Actinobacteria	D_3__Corynebacteriales	D_4__Mycobacteriaceae	D_5__Mycobacterium,0.999959808,OTU652
df3a92404d9a20b38bceb4a2e88ad168,D_0__Bacteria	D_1__Actinobacteria	D_2__Actinobacteria	D_3__Propionibacteriales	D_4__Propionibacteriaceae	D_5__Cutibacterium,0.999955836,OTU653
0eeed36c9d1f3735f13992a28480205e,D_0__Bacteria	D_1__Proteobacteria	D_2__Gammaproteobacteria	D_3__Betaproteobacteriales	D_4__Burkholderiaceae	D_5__Pelomonas,0.786020292,OTU654
c16523321cf7c94c898fc46be5e7f8d6,D_0__Bacteria	D_1__Firmicutes	D_2__Bacilli	D_3__Lactobacillales	D_4__Streptococcaceae	D_5__Streptococcus,0.999998763,OTU655
e19a9c8f9963a77735dd7d9c04b0716f,D_0__Bacteria	D_1__Proteobacteria	D_2__Alphaproteobacteria	D_3__Sphingomonadales	D_4__Sphingomonadaceae	D_5__Sphingomonas,0.91691101,OTU656
6c8c2e48c25eb8c5d8590f611b30588b,D_0__Bacteria	D_1__Actinobacteria	D_2__Actinobacteria	D_3__Micrococcales	D_4__Micrococcaceae	D_5__Kocuria,0.976831011,OTU657
21c083e502c7ca13ad3577a71d089a6c,D_0__Bacteria	D_1__Proteobacteria	D_2__Gammaproteobacteria	D_3__Betaproteobacteriales	D_4__Burkholderiaceae	D_5__Pelomonas,0.796754697,OTU658
000675b97d888df07831905985a2a6a3,D_0__Bacteria	D_1__Firmicutes	D_2__Bacilli	D_3__Bacillales	D_4__Bacillaceae	D_5__Ornithinibacillus,0.700079676,OTU659
a9d150d8d2c970591211b65205a0238b,D_0__Bacteria	D_1__Firmicutes	D_2__Bacilli	D_3__Bacillales	D_4__Staphylococcaceae	D_5__Staphylococcus,0.999995416,OTU660
f9ecee0233f20495bb216f81cfa153a5,D_0__Bacteria	D_1__Bacteroidetes	D_2__Bacteroidia	D_3__Flavobacteriales	D_4__NS9 marine group,0.99999983,OTU661
ffcb185a79db3dd1d1b6010acdf4aef0,D_0__Bacteria	D_1__Actinobacteria	D_2__Actinobacteria	D_3__Actinomycetales	D_4__Actinomycetaceae	D_5__Actinomyces,0.999998348,OTU662
5fc6227efa5724015b2d60cc0bb8ca16,D_0__Bacteria	D_1__Deinococcus-Thermus	D_2__Deinococci	D_3__Thermales	D_4__Thermaceae	D_5__Meiothermus,0.999999995,OTU663
4482f54b3399c57f3e08316fd73f4ab3,D_0__Bacteria	D_1__Actinobacteria	D_2__Acidimicrobiia	D_3__Microtrichales	D_4__uncultured	D_5__uncultured compost bacterium	D_6__uncultured compost bacterium,0.920989754,OTU664
f71e41eb9e1b56c81374f340c825c123,D_0__Bacteria	D_1__Actinobacteria	D_2__Actinobacteria	D_3__Corynebacteriales	D_4__Corynebacteriaceae	D_5__Corynebacterium 1	D_6__Corynebacterium kroppenstedtii,0.975078107,OTU665
cd22d8903201282a98da4860b0a5f1d0,D_0__Bacteria	D_1__Cyanobacteria	D_2__Oxyphotobacteria	D_3__Chloroplast	D_4__Taxus mairei	D_5__Taxus mairei	D_6__Taxus mairei,0.990638673,OTU666
93630d637aef42dca6581b40e48b0eb9,D_0__Bacteria	D_1__Proteobacteria	D_2__Gammaproteobacteria	D_3__Pasteurellales	D_4__Pasteurellaceae,0.999999772,OTU667
f987444f14caed441389cdd9c534889b,D_0__Bacteria	D_1__Actinobacteria	D_2__Actinobacteria	D_3__Corynebacteriales	D_4__Corynebacteriaceae	D_5__Corynebacterium 1,0.999877878,OTU668
1c76af6374b2a5a92c57c3afb15c83d0,D_0__Bacteria	D_1__Firmicutes	D_2__Clostridia	D_3__Clostridiales	D_4__Family XI	D_5__Peptoniphilus,0.999999997,OTU669
237f58a157fb8bf4c6ea38bb9702ee16,D_0__Bacteria	D_1__Firmicutes	D_2__Bacilli	D_3__Lactobacillales	D_4__Streptococcaceae	D_5__Streptococcus,0.999999562,OTU670
c06dc27635e058ab644b2b3044cc004d,D_0__Bacteria	D_1__Firmicutes	D_2__Bacilli	D_3__Lactobacillales	D_4__Lactobacillaceae	D_5__Lactobacillus,0.99998531,OTU671
63e889244c1a35f60eaf15154b88faf4,D_0__Bacteria	D_1__Proteobacteria	D_2__Gammaproteobacteria	D_3__Methylococcales	D_4__Methylococcaceae	D_5__Methyloparacoccus	D_6__uncultured Methylococcaceae bacterium,0.937613922,OTU672
312d11fa94abd46f899caf155078d650,D_0__Bacteria	D_1__Firmicutes	D_2__Clostridia	D_3__Clostridiales	D_4__Christensenellaceae	D_5__Christensenellaceae R-7 group,0.76245796,OTU673
773be26732355d5aa52eda861a5712e2,D_0__Bacteria	D_1__Atribacteria	D_2__Caldatribacteriia	D_3__Caldatribacteriales	D_4__Caldatribacteriaceae	D_5__Candidatus Caldatribacterium	D_6__Atribacteria bacterium JGI 0000079-F20,0.916043475,OTU674
19732429a087753982d3c112453b3cf5,D_0__Bacteria	D_1__Proteobacteria	D_2__Gammaproteobacteria	D_3__Betaproteobacteriales	D_4__Burkholderiaceae	D_5__Ralstonia,0.999974881,OTU675
bf87620646b1898c2041bed536acd003,D_0__Bacteria	D_1__Actinobacteria	D_2__Actinobacteria	D_3__Micrococcales	D_4__Cellulomonadaceae	D_5__Cellulomonas,0.852393193,OTU676
874e01e11e78328fbc376534ad51266b,D_0__Bacteria	D_1__Firmicutes	D_2__Negativicutes	D_3__Selenomonadales	D_4__Veillonellaceae	D_5__Dialister	D_6__Veillonellaceae bacterium DNF00626,0.981862638,OTU677
58b66c77f49f3ae8f3f5161f73b69ade,D_0__Bacteria	D_1__Proteobacteria	D_2__Gammaproteobacteria	D_3__Betaproteobacteriales	D_4__Burkholderiaceae	D_5__Ralstonia,0.999976946,OTU678
1261d1e931f9678617dad0464c420944,D_0__Bacteria	D_1__Proteobacteria	D_2__Alphaproteobacteria	D_3__Caulobacterales	D_4__Caulobacteraceae	D_5__Caulobacter,0.928859776,OTU679
8d724bc02cecd98c3669918d62a03e52,D_0__Bacteria	D_1__Actinobacteria	D_2__Actinobacteria	D_3__Micrococcales	D_4__Micrococcaceae	D_5__Glutamicibacter,0.713043226,OTU680
36647de635d31608bbb7a6e6b1a9a4b9,D_0__Bacteria	D_1__Firmicutes	D_2__Bacilli	D_3__Bacillales	D_4__Family XI	D_5__Gemella,0.999985745,OTU681
9fd28e3196fc78ca4b51d0c4ed1fbf89,D_0__Bacteria	D_1__Proteobacteria	D_2__Gammaproteobacteria	D_3__Betaproteobacteriales	D_4__Burkholderiaceae	D_5__Ralstonia,0.999972534,OTU682
2758233c65e7be2794909ccc3a8b86ad,D_0__Bacteria	D_1__Proteobacteria	D_2__Alphaproteobacteria	D_3__Sphingomonadales	D_4__Sphingomonadaceae	D_5__Sphingobium,0.978319533,OTU683
ab7520fdfb62183ba048a4cbe0db2e48,D_0__Bacteria	D_1__Proteobacteria	D_2__Alphaproteobacteria	D_3__Sphingomonadales	D_4__Sphingomonadaceae	D_5__Sphingobium,0.984362012,OTU684
03a67b826658c5b2681e9967034fc0e7,D_0__Bacteria	D_1__Acidobacteria	D_2__Subgroup 6,0.999866395,OTU685
3fabe540c624117cc3b8b54ae9df765c,D_0__Bacteria	D_1__Firmicutes	D_2__Bacilli	D_3__Bacillales	D_4__Staphylococcaceae	D_5__Staphylococcus,0.999931792,OTU686
aa3872a675133a012e0ccc698206b06a,D_0__Bacteria	D_1__Actinobacteria	D_2__Actinobacteria	D_3__Micrococcales	D_4__Micrococcaceae	D_5__Kocuria,0.990974221,OTU687
6cb7b2053a44aca9cc763cdf2cb6b838,D_0__Bacteria	D_1__Firmicutes	D_2__Bacilli	D_3__Lactobacillales	D_4__Streptococcaceae	D_5__Streptococcus,0.999999436,OTU688
a4984a4b0f926945d99cbcf7098d4170,D_0__Bacteria	D_1__Firmicutes	D_2__Clostridia	D_3__Clostridiales	D_4__Family XI	D_5__Peptoniphilus,0.999999996,OTU689
caeeca59cd7c0d4bde8b3df07991cd83,D_0__Bacteria	D_1__Chloroflexi	D_2__Chloroflexia	D_3__Thermomicrobiales	D_4__JG30-KF-CM45	D_5__metagenome	D_6__metagenome,0.855920486,OTU690
c78a81ce08d8f7279cd76d9c2cc36ead,D_0__Bacteria	D_1__Firmicutes	D_2__Bacilli	D_3__Bacillales	D_4__Bacillaceae	D_5__Bacillus,0.970405265,OTU691
79fd3d948c5376030fdd1ac75e457267,D_0__Bacteria	D_1__Firmicutes	D_2__Clostridia	D_3__Clostridiales	D_4__Christensenellaceae	D_5__Christensenellaceae R-7 group,0.931370686,OTU692
79998ddf4c2cff6d61afd11617c62794,D_0__Bacteria	D_1__Chloroflexi	D_2__Anaerolineae	D_3__Caldilineales	D_4__Caldilineaceae	D_5__uncultured,0.94701013,OTU693
ef08fef5f1c68c7be540d633d123d67f,D_0__Bacteria	D_1__Firmicutes	D_2__Bacilli	D_3__Bacillales	D_4__Family X	D_5__Thermicanus,0.999999967,OTU694
46375211e2a21d09dd1a8e908bbe376d,D_0__Bacteria	D_1__Actinobacteria	D_2__Actinobacteria,0.999998926,OTU695
21cdbb302ddfdc2841592294cd35c668,D_0__Bacteria	D_1__Proteobacteria	D_2__Gammaproteobacteria	D_3__Betaproteobacteriales	D_4__Burkholderiaceae	D_5__Pelomonas,0.758546501,OTU696
50a6de1389a6183228e4dee3f846aa7c,D_0__Bacteria	D_1__Proteobacteria	D_2__Alphaproteobacteria	D_3__Sphingomonadales	D_4__Sphingomonadaceae,0.999999832,OTU697
43d9994ed2932d5859467bd3bcb935c3,D_0__Bacteria	D_1__Proteobacteria	D_2__Gammaproteobacteria	D_3__Betaproteobacteriales	D_4__Burkholderiaceae	D_5__Burkholderia-Caballeronia-Paraburkholderia,0.996802079,OTU698
cfd23d7b93cc07ca891b3bef9d362102,D_0__Bacteria	D_1__Firmicutes	D_2__Clostridia	D_3__Clostridiales	D_4__Family XI	D_5__Anaerococcus,0.999999999,OTU699
f86fd2c3acc1b2bbafe3901a28ff44b6,D_0__Bacteria	D_1__Actinobacteria	D_2__Actinobacteria	D_3__Corynebacteriales	D_4__Corynebacteriaceae	D_5__Corynebacterium 1	D_6__Corynebacterium kroppenstedtii,0.945736667,OTU700
3c80d2c8aca046dec6a6aba4b5cd4745,D_0__Bacteria	D_1__Proteobacteria	D_2__Gammaproteobacteria	D_3__Aeromonadales	D_4__Aeromonadaceae	D_5__Aeromonas,0.924769726,OTU701
196eb533560c33ae39fcbc2daa43b3b7,D_0__Bacteria	D_1__Proteobacteria	D_2__Alphaproteobacteria,0.703430751,OTU702
819e9c4b004f0e8156baef7f08a3ef71,D_0__Bacteria	D_1__Proteobacteria	D_2__Gammaproteobacteria	D_3__Pasteurellales	D_4__Pasteurellaceae	D_5__Actinobacillus,0.99118515,OTU703
d0b9bfb7cd079f00344dc93bc2560ddd,D_0__Bacteria	D_1__Fusobacteria	D_2__Fusobacteriia	D_3__Fusobacteriales	D_4__Leptotrichiaceae	D_5__Leptotrichia	D_6__Leptotrichia sp. oral clone FP036,0.993880506,OTU704
d31d0bcfb5f42dadcc87cc7a73afa4f8,D_0__Bacteria	D_1__Proteobacteria	D_2__Gammaproteobacteria	D_3__Betaproteobacteriales	D_4__Burkholderiaceae	D_5__Pelomonas,0.753145137,OTU705
ac99852b4506856346d21eb8cf10eb58,D_0__Bacteria	D_1__Actinobacteria	D_2__Actinobacteria	D_3__Micrococcales	D_4__Micrococcaceae	D_5__Kocuria,0.990413745,OTU706
fe7a43df15e47c3142196650bcd3114a,D_0__Bacteria	D_1__Proteobacteria	D_2__Deltaproteobacteria	D_3__Myxococcales	D_4__Nannocystaceae,0.999355004,OTU707
5da3205cec3bb00ea1675ebe9ab0d684,D_0__Bacteria	D_1__Verrucomicrobia	D_2__Verrucomicrobiae	D_3__Verrucomicrobiales	D_4__Verrucomicrobiaceae	D_5__Prosthecobacter,0.993965002,OTU708
9399c575e16f0ff60446be27e35d1a77,D_0__Bacteria	D_1__Planctomycetes	D_2__Planctomycetacia	D_3__Pirellulales	D_4__Pirellulaceae	D_5__Pirellula	D_6__Pirellula sp. SH-Sr6A,0.989856005,OTU709
ba8b47659876077748e74099c014725c,D_0__Bacteria	D_1__Bacteroidetes	D_2__Bacteroidia	D_3__Bacteroidales	D_4__Dysgonomonadaceae	D_5__Proteiniphilum	D_6__Inostemma sp. AD-2014,0.789992746,OTU710
3f3f69062f2f994312915c63cf85bd0a,D_0__Bacteria	D_1__Actinobacteria	D_2__Acidimicrobiia	D_3__IMCC26256,0.883821643,OTU711
0786e31144b46109a1cf4a099da56499,D_0__Bacteria	D_1__Firmicutes	D_2__Bacilli	D_3__Lactobacillales	D_4__Streptococcaceae	D_5__Streptococcus,0.999999536,OTU712
35d38cccf2a046143d6d52927bdd844d,D_0__Bacteria	D_1__Proteobacteria	D_2__Gammaproteobacteria	D_3__Enterobacteriales	D_4__Enterobacteriaceae	D_5__Escherichia-Shigella,0.997250248,OTU713
30d5efc2a91e403193c880e8c3b5540c,D_0__Bacteria	D_1__Firmicutes	D_2__Clostridia	D_3__Clostridiales	D_4__Family XI	D_5__Parvimonas	D_6__Tissierellia bacterium KA00581,0.883615831,OTU714
02562e5118bd1dfd887189aa5bd8dd25,D_0__Bacteria	D_1__Actinobacteria	D_2__Actinobacteria,0.999436824,OTU715
b2b792350c53c134928ffe00f61ee4a4,D_0__Bacteria	D_1__Actinobacteria	D_2__Actinobacteria	D_3__Propionibacteriales	D_4__Propionibacteriaceae	D_5__Cutibacterium,0.999958036,OTU716
b58a5a4876f0da05a25409f841907f89,D_0__Bacteria	D_1__Actinobacteria	D_2__Actinobacteria	D_3__Propionibacteriales	D_4__Propionibacteriaceae	D_5__Cutibacterium,0.999946033,OTU717
549acd63fb8da8e1c486a47eaa177c77,D_0__Bacteria	D_1__Proteobacteria	D_2__Alphaproteobacteria	D_3__Sphingomonadales	D_4__Sphingomonadaceae	D_5__Sphingomonas,0.992612145,OTU718
76d13ed10d05e34a74dcfaeaa23ee598,D_0__Bacteria	D_1__Firmicutes	D_2__Clostridia	D_3__Clostridiales	D_4__Lachnospiraceae	D_5__Lachnoclostridium 5,0.956627243,OTU719
64952d2dcb218d58cc6b81f437049b88,D_0__Bacteria	D_1__Actinobacteria	D_2__Actinobacteria	D_3__Corynebacteriales	D_4__Corynebacteriaceae	D_5__Corynebacterium 1	D_6__Corynebacterium kroppenstedtii,0.971953773,OTU720
8293e79780bf2f3cea664cb860a8512a,D_0__Bacteria	D_1__Actinobacteria	D_2__Actinobacteria	D_3__Actinomycetales	D_4__Actinomycetaceae	D_5__Actinomyces,0.99999944,OTU721
42cd0603ff414e6094244a3395fe6c15,D_0__Bacteria	D_1__Actinobacteria	D_2__Actinobacteria	D_3__Corynebacteriales	D_4__Corynebacteriaceae	D_5__Corynebacterium 1,0.992521559,OTU722
8327ed8d5c99900417e1d055c5e0df32,D_0__Bacteria	D_1__Actinobacteria	D_2__Actinobacteria	D_3__Propionibacteriales	D_4__Propionibacteriaceae	D_5__Cutibacterium,0.999645342,OTU723
b4c0154090a0488ad20d8e0865883d9f,D_0__Bacteria	D_1__Bacteroidetes	D_2__Bacteroidia	D_3__Flavobacteriales	D_4__Weeksellaceae	D_5__Chryseobacterium	D_6__Chryseobacterium sp. A5,0.992620192,OTU724
65e4905ccd9e0c00cc0fd5e6ae02c5ef,D_0__Bacteria	D_1__Planctomycetes	D_2__Planctomycetacia	D_3__Planctomycetales	D_4__Rubinisphaeraceae	D_5__SH-PL14	D_6__uncultured bacterium,0.768499228,OTU725
5b019d7f7bbff1a0562ac96f81ae44c7,D_0__Bacteria	D_1__Chloroflexi	D_2__Anaerolineae	D_3__Caldilineales	D_4__Caldilineaceae	D_5__uncultured	D_6__metagenome,0.906670554,OTU726
b49375a0db5e386510e3b3c7810f9806,D_0__Bacteria	D_1__Proteobacteria	D_2__Alphaproteobacteria	D_3__Sphingomonadales	D_4__Sphingomonadaceae,0.999992277,OTU727
9e75ff8279e7a4e812ec7e806db04d32,D_0__Bacteria	D_1__Firmicutes	D_2__Bacilli	D_3__Bacillales	D_4__Staphylococcaceae	D_5__Staphylococcus,0.999988043,OTU728
ae1fee901f8e606462b55cf0a1088834,D_0__Bacteria	D_1__Proteobacteria	D_2__Gammaproteobacteria	D_3__Pasteurellales	D_4__Pasteurellaceae,0.999999772,OTU729
0005e4bb9210f2e4170eecc98f5e45dd,D_0__Bacteria	D_1__Actinobacteria	D_2__Actinobacteria	D_3__Micrococcales	D_4__Micrococcaceae	D_5__Rothia,0.999398379,OTU730
07bce17f08870b62cbeea66e119a1d37,D_0__Bacteria	D_1__Firmicutes	D_2__Bacilli	D_3__Lactobacillales	D_4__Streptococcaceae	D_5__Streptococcus,0.999999551,OTU731
a3427d8782a6d601e4976d3dd9f0b5ef,D_0__Bacteria	D_1__Firmicutes	D_2__Clostridia	D_3__Clostridiales	D_4__Clostridiaceae 1	D_5__Clostridium sensu stricto 10	D_6__uncultured compost bacterium,0.890246365,OTU732
79a06ce6cca43d63127225db7a419237,D_0__Bacteria	D_1__Actinobacteria	D_2__Actinobacteria	D_3__Micrococcales	D_4__Bogoriellaceae	D_5__Georgenia	D_6__uncultured bacterium,0.9492013,OTU733
557a1efa4572e652b98dc85c848bfe70,D_0__Bacteria	D_1__Firmicutes	D_2__Bacilli	D_3__Bacillales	D_4__Staphylococcaceae	D_5__Staphylococcus,0.999993561,OTU734
7598e336506e1238ddc8f9310e297c63,D_0__Bacteria	D_1__Firmicutes	D_2__Bacilli	D_3__Bacillales	D_4__Staphylococcaceae	D_5__Staphylococcus,0.999988938,OTU735
ab8eed44d78c7339df71469681a29251,D_0__Bacteria	D_1__Actinobacteria	D_2__Actinobacteria	D_3__Micrococcales	D_4__Micrococcaceae	D_5__Rothia,0.999347729,OTU736
ba4e53097fa9ad50ef961bc108703712,D_0__Bacteria	D_1__Firmicutes	D_2__Bacilli	D_3__Lactobacillales	D_4__Streptococcaceae	D_5__Streptococcus,0.999999788,OTU737
b837849e8655ec79b49830cca2e112e5,D_0__Bacteria	D_1__Firmicutes	D_2__Bacilli	D_3__Bacillales	D_4__Bacillaceae	D_5__Anoxybacillus,0.923222602,OTU738
2456ac98d626e6b9714cf6a2c871589c,D_0__Bacteria	D_1__Patescibacteria	D_2__Gracilibacteria,0.999999167,OTU739
67114fa1f2de500716b3331cfad93ab7,D_0__Bacteria	D_1__Patescibacteria	D_2__Gracilibacteria,0.999998804,OTU740
44aacacafd07667d7aa5052db607a6a6,D_0__Bacteria	D_1__Proteobacteria	D_2__Gammaproteobacteria	D_3__Pseudomonadales	D_4__Moraxellaceae	D_5__Acinetobacter,0.999993951,OTU741
19271cbc81831bbf7218640c74294d51,D_0__Bacteria	D_1__Proteobacteria	D_2__Gammaproteobacteria	D_3__Betaproteobacteriales	D_4__Burkholderiaceae	D_5__Variovorax,0.945014926,OTU742
30172c5e3f5c37171481bccc212d8592,D_0__Bacteria	D_1__Proteobacteria	D_2__Gammaproteobacteria	D_3__Betaproteobacteriales	D_4__Burkholderiaceae	D_5__Pelomonas,0.74960917,OTU743
4971d1ec2a343afc3a9d2b6fcf848e97,D_0__Bacteria	D_1__Firmicutes	D_2__Bacilli	D_3__Lactobacillales	D_4__Streptococcaceae	D_5__Lactococcus,0.999997801,OTU744
bf1f9907dca6cbc2949bbcc745f65fae,D_0__Bacteria	D_1__Actinobacteria	D_2__Actinobacteria	D_3__Propionibacteriales	D_4__Propionibacteriaceae	D_5__Cutibacterium,0.999930662,OTU745
80abb1146b54eebb6ab0ecc6fe83e07f,D_0__Bacteria	D_1__Firmicutes	D_2__Bacilli	D_3__Bacillales	D_4__Staphylococcaceae	D_5__Staphylococcus,0.999993666,OTU746
0eb24e5eaf9b1ac90e0e39e4f7e79e39,D_0__Bacteria	D_1__Firmicutes	D_2__Bacilli	D_3__Bacillales	D_4__Bacillaceae	D_5__Bacillus,0.990335799,OTU747
b34ee0a3b5585f1a22c502f5da0904dd,D_0__Bacteria	D_1__Actinobacteria	D_2__Actinobacteria	D_3__Micrococcales	D_4__Micrococcaceae	D_5__Micrococcus,0.993120414,OTU748
cbcb1975a34f5c3094b814f1d1f14b34,D_0__Bacteria	D_1__Firmicutes	D_2__Clostridia	D_3__Clostridiales	D_4__Family XI	D_5__Peptoniphilus,0.999999996,OTU749
f88d13b3203a92b0abede85634648ba5,D_0__Bacteria	D_1__Firmicutes	D_2__Bacilli	D_3__Bacillales	D_4__Staphylococcaceae	D_5__Staphylococcus,0.999984481,OTU750
e5742dd83b43280b5f0f5cf872e822ec,D_0__Bacteria	D_1__Proteobacteria	D_2__Gammaproteobacteria	D_3__Betaproteobacteriales	D_4__Burkholderiaceae	D_5__Tepidimonas,0.977406279,OTU751
d57bf874b139824b3fda308cfc40fedd,D_0__Bacteria	D_1__Actinobacteria	D_2__Actinobacteria	D_3__Micrococcales	D_4__Micrococcaceae	D_5__Kocuria,0.988674926,OTU752
95c96fc02a1b97d3f4a441ea574f2cf0,D_0__Bacteria	D_1__Actinobacteria	D_2__Actinobacteria	D_3__Micrococcales	D_4__Micrococcaceae	D_5__Rothia,0.999371827,OTU753
7276e93c9374cca9525fa3c5fb6b9ec9,D_0__Bacteria	D_1__Firmicutes	D_2__Bacilli	D_3__Bacillales	D_4__Staphylococcaceae	D_5__Staphylococcus,0.999994679,OTU754
bdb538241e4dbb13d7cb86f4de3133bd,D_0__Bacteria	D_1__Chloroflexi	D_2__Anaerolineae	D_3__Anaerolineales	D_4__Anaerolineaceae	D_5__Flexilinea,0.999998861,OTU755
999cc4131cf52d4e08913421960391e7,D_0__Bacteria	D_1__Bacteroidetes	D_2__Bacteroidia	D_3__Chitinophagales	D_4__Saprospiraceae	D_5__uncultured,0.912415838,OTU756
b32652a48bbe306cf1f248b5ba966bf6,D_0__Bacteria	D_1__Proteobacteria	D_2__Alphaproteobacteria	D_3__Sphingomonadales	D_4__Sphingomonadaceae	D_5__Novosphingobium,0.934742285,OTU757
ba0cb7c330f4e3c592f5a4a538eb9a68,D_0__Bacteria	D_1__Proteobacteria	D_2__Gammaproteobacteria	D_3__Run-SP154	D_4__uncultured bacterium	D_5__uncultured bacterium	D_6__uncultured bacterium,0.996862553,OTU758
d6c73a392b649e2c5988fd4318a6e725,D_0__Bacteria	D_1__Bacteroidetes	D_2__Bacteroidia	D_3__Flavobacteriales	D_4__Weeksellaceae,0.999964332,OTU759
8d41d76b1d434855ad3f6f33f69c8ac8,D_0__Bacteria	D_1__Proteobacteria	D_2__Gammaproteobacteria	D_3__Ectothiorhodospirales	D_4__Thioalkalispiraceae	D_5__Thioalkalispira	D_6__metagenome,0.975333704,OTU760
4eb01650e3ae93a9cef2b206a2812ab4,D_0__Bacteria	D_1__Proteobacteria	D_2__Alphaproteobacteria	D_3__Rhizobiales	D_4__Devosiaceae	D_5__Devosia,0.796203408,OTU761
d0f3d03e7df069fbb72e6d150455885a,D_0__Bacteria	D_1__Bacteroidetes	D_2__Bacteroidia	D_3__Bacteroidales	D_4__Bacteroidetes vadinHA17,0.999815142,OTU762
c6f0255a901d880effbd0620353d6233,D_0__Bacteria	D_1__Patescibacteria	D_2__Saccharimonadia	D_3__Saccharimonadales,0.999991239,OTU763
4df36db1e3c5e7fe91a377fbb8a4ceec,D_0__Bacteria	D_1__Actinobacteria	D_2__Actinobacteria	D_3__Bifidobacteriales	D_4__Bifidobacteriaceae	D_5__Bifidobacterium,0.998646147,OTU764
6c90b14f686a1b36bf6e7866c1d29f2d,D_0__Bacteria	D_1__Cyanobacteria	D_2__Oxyphotobacteria	D_3__Nostocales	D_4__Chroococcidiopsaceae	D_5__Aliterella CENA595	D_6__uncultured bacterium,0.866031353,OTU765
2d7fcc97f73cd36434a6058fcd24700b,D_0__Bacteria	D_1__Proteobacteria	D_2__Gammaproteobacteria	D_3__Pseudomonadales	D_4__Moraxellaceae	D_5__Enhydrobacter,0.999998357,OTU766
e78b6411fedd2b3fb020241a57e38314,D_0__Bacteria	D_1__Proteobacteria,0.701231962,OTU767
1866c8d387300a5e0db12988955e5e5a,D_0__Bacteria	D_1__Firmicutes	D_2__Bacilli	D_3__Bacillales	D_4__Bacillaceae	D_5__Anoxybacillus,0.992628775,OTU768
8db5dc057a0001d00c66e19abcf400aa,D_0__Bacteria	D_1__Actinobacteria	D_2__Actinobacteria	D_3__Corynebacteriales	D_4__Corynebacteriaceae	D_5__Corynebacterium 1,0.982945979,OTU769
078b7526d3c43b1bce93f94d31aa77b6,D_0__Bacteria	D_1__Actinobacteria	D_2__Actinobacteria	D_3__Micrococcales	D_4__Promicromonosporaceae	D_5__Promicromonospora,0.966474735,OTU770
bc3f64816c597d42ecc8a8bdfe92e947,D_0__Bacteria	D_1__Cyanobacteria	D_2__Oxyphotobacteria	D_3__Nostocales	D_4__Chroococcidiopsaceae	D_5__uncultured	D_6__uncultured cyanobacterium,0.77945892,OTU771
104c6270067f7c724670aa84fd1e8710,D_0__Bacteria	D_1__Firmicutes	D_2__Bacilli	D_3__Bacillales	D_4__Bacillaceae	D_5__Bacillus,0.999836607,OTU772
d2d318091857b8e3c5b705678b1f3b5d,D_0__Bacteria	D_1__Proteobacteria	D_2__Gammaproteobacteria	D_3__Betaproteobacteriales	D_4__Burkholderiaceae	D_5__Ralstonia,0.99997634,OTU773
2ebc2956a8c7bd3ff4d99ad3e32b3c37,D_0__Bacteria	D_1__Proteobacteria	D_2__Gammaproteobacteria,1,OTU774
67c8ae253a1e9f8c0329597a03478a1d,D_0__Bacteria	D_1__Proteobacteria	D_2__Gammaproteobacteria	D_3__Betaproteobacteriales	D_4__Burkholderiaceae	D_5__Ralstonia,0.999976523,OTU775
10cc921f818c07b021b580541441c575,D_0__Bacteria	D_1__Actinobacteria	D_2__Actinobacteria	D_3__Corynebacteriales	D_4__Corynebacteriaceae	D_5__Corynebacterium 1,0.999115269,OTU776
1827ae405740c776741a2769c60596dc,D_0__Bacteria	D_1__Proteobacteria	D_2__Alphaproteobacteria	D_3__Rickettsiales	D_4__Mitochondria,0.999742164,OTU777
0e10c72191f7a343f80587f0f333b267,D_0__Bacteria	D_1__Patescibacteria	D_2__Parcubacteria	D_3__uncultured bacterium	D_4__uncultured bacterium	D_5__uncultured bacterium	D_6__uncultured bacterium,0.999883649,OTU778
ec6ca92b5d7a3310ba2636a59c96bb57,D_0__Bacteria	D_1__Firmicutes	D_2__Bacilli	D_3__Bacillales	D_4__Bacillaceae	D_5__Geobacillus,0.999973882,OTU779
f6afb1dda6c3cf7ac41bb58c6c1a4c89,D_0__Bacteria	D_1__Firmicutes	D_2__Bacilli	D_3__Bacillales	D_4__Bacillaceae	D_5__Caldibacillus	D_6__uncultured compost bacterium,0.765817084,OTU780
9fa1d1e9180918f4a857db237c6e52a4,D_0__Bacteria	D_1__Patescibacteria	D_2__Gracilibacteria	D_3__Absconditabacteriales (SR1)	D_4__metagenome	D_5__metagenome	D_6__metagenome,0.971533439,OTU781
40443e1a6f0c815e082266f29d2f81d0,D_0__Bacteria	D_1__Firmicutes	D_2__Bacilli	D_3__Bacillales	D_4__Bacillaceae	D_5__Bacillus,0.991720376,OTU782
5d633b80e99d3d5290683a2d8ca1a635,D_0__Bacteria	D_1__Firmicutes	D_2__Negativicutes	D_3__Selenomonadales	D_4__Veillonellaceae	D_5__Veillonella,0.997656283,OTU783
90a47b6f129949ffca9bc1d0da7df44e,D_0__Bacteria	D_1__Epsilonbacteraeota	D_2__Campylobacteria	D_3__Campylobacterales	D_4__uncultured	D_5__uncultured bacterium	D_6__uncultured bacterium,0.87170481,OTU784
1e1fc8575f793c1bf5885a997da30759,D_0__Bacteria	D_1__Actinobacteria	D_2__Acidimicrobiia	D_3__Microtrichales	D_4__Microtrichaceae	D_5__Sva0996 marine group,0.782359606,OTU785
c566b0ff40279b3fc609ad9e0f6f3fad,D_0__Bacteria	D_1__Bacteroidetes	D_2__Bacteroidia	D_3__Sphingobacteriales	D_4__AKYH767	D_5__Bacteroidetes bacterium OLB10	D_6__Bacteroidetes bacterium OLB10,0.997950944,OTU786
bf81ae2616fbfc7300e438fe3df774d9,D_0__Bacteria	D_1__Proteobacteria	D_2__Gammaproteobacteria	D_3__Betaproteobacteriales	D_4__Neisseriaceae	D_5__Neisseria,0.99984856,OTU787
2e0e2ee6cdf6c85702ec2a39cd909214,D_0__Bacteria	D_1__Proteobacteria	D_2__Gammaproteobacteria	D_3__Pasteurellales	D_4__Pasteurellaceae,0.999999735,OTU788
7f128e48c1a418d4b5d697f4d0311665,D_0__Bacteria,0.833966039,OTU789
fa6bba9790438cd4e00d1b9c60e37f43,D_0__Bacteria	D_1__Actinobacteria	D_2__Actinobacteria	D_3__Propionibacteriales	D_4__Nocardioidaceae	D_5__Nocardioides,0.993373996,OTU790
acfa547f5e9134d6317213864b220b4d,D_0__Bacteria	D_1__Actinobacteria	D_2__Actinobacteria	D_3__Micrococcales	D_4__Micrococcaceae	D_5__Rothia,0.999904965,OTU791
9336acfd0472f9d8d39b2ff6d85cfebb,D_0__Bacteria	D_1__Proteobacteria,0.738459212,OTU792
da37a7e48cc90af6b156e0a3cf7ef351,D_0__Bacteria	D_1__Chloroflexi	D_2__Anaerolineae	D_3__Caldilineales	D_4__Caldilineaceae	D_5__uncultured	D_6__metagenome,0.791120513,OTU793
2ea2aee89ba00e9cda2036246fd92fbf,D_0__Bacteria	D_1__Firmicutes	D_2__Bacilli	D_3__Bacillales	D_4__Staphylococcaceae	D_5__Staphylococcus,0.999940262,OTU794
dcde973a40bb780cce10611c877b818c,D_0__Bacteria	D_1__Proteobacteria	D_2__Gammaproteobacteria	D_3__Pasteurellales	D_4__Pasteurellaceae	D_5__Haemophilus,0.90053084,OTU795
60b31c94a30fd600db879f391d690101,D_0__Bacteria	D_1__Acidobacteria	D_2__Blastocatellia (Subgroup 4)	D_3__Blastocatellales	D_4__Blastocatellaceae	D_5__Aridibacter,0.802398528,OTU796
0c1c98b77b13f32d21d69a64c336306d,D_0__Bacteria	D_1__Actinobacteria	D_2__Actinobacteria	D_3__Corynebacteriales	D_4__Corynebacteriaceae	D_5__Corynebacterium 1	D_6__Corynebacterium kroppenstedtii,0.945196869,OTU797
d021d11342a7c94517f4e7c21c47c6f6,D_0__Bacteria	D_1__Firmicutes	D_2__Negativicutes	D_3__Selenomonadales	D_4__Veillonellaceae	D_5__Megasphaera	D_6__uncultured Dialister sp.,0.984938749,OTU798
52b4230c7bb21cbd6ca1b50163f27b48,D_0__Bacteria	D_1__Chloroflexi	D_2__Anaerolineae	D_3__Anaerolineales	D_4__Anaerolineaceae	D_5__Longilinea	D_6__uncultured bacterium,0.878587656,OTU799
023f333c31d1ec9591ab664a1e58aada,D_0__Bacteria	D_1__Actinobacteria	D_2__Actinobacteria	D_3__Bifidobacteriales	D_4__Bifidobacteriaceae	D_5__Bifidobacterium,0.999868166,OTU800
96ad13e5caeef0bad28bdbb1ffd4a8eb,D_0__Bacteria	D_1__Patescibacteria	D_2__Saccharimonadia	D_3__Saccharimonadales	D_4__Saccharimonadaceae	D_5__uncultured bacterium	D_6__uncultured bacterium,0.860408429,OTU801
13bf980defd91f5a1332e8eff450063a,D_0__Bacteria	D_1__Planctomycetes	D_2__Planctomycetacia	D_3__Pirellulales	D_4__Pirellulaceae	D_5__Pirellula,0.919846704,OTU802
08ea160287b3c7309d05acf38592a1eb,D_0__Bacteria	D_1__Firmicutes	D_2__Bacilli	D_3__Lactobacillales	D_4__Streptococcaceae	D_5__Streptococcus,0.999999518,OTU803
fda90c8d736193026e768bc376639eec,D_0__Bacteria	D_1__Proteobacteria	D_2__Gammaproteobacteria	D_3__Betaproteobacteriales	D_4__Burkholderiaceae	D_5__Ralstonia,0.999975462,OTU804
cb7e9b854e86e1bf976e1dc92dbfdc4b,D_0__Bacteria,0.823461205,OTU805
d49dc899194b3d45bd3f1abc692d451d,D_0__Bacteria	D_1__Actinobacteria	D_2__Actinobacteria	D_3__Micrococcales	D_4__Cellulomonadaceae	D_5__Cellulomonas,0.873831571,OTU806
e66e0a4dde0d2fe6cc130a0525d6ae53,D_0__Bacteria	D_1__Firmicutes	D_2__Negativicutes	D_3__Selenomonadales	D_4__Veillonellaceae	D_5__Veillonella,0.999999148,OTU807
355eebcb6bb72f980ab6ef1e463e7892,D_0__Bacteria	D_1__Firmicutes	D_2__Bacilli	D_3__Lactobacillales	D_4__Enterococcaceae	D_5__Enterococcus,0.986198688,OTU808
ff807dc1f49cd289ec3b7b2b1ac6ee14,D_0__Bacteria	D_1__Firmicutes	D_2__Bacilli	D_3__Bacillales	D_4__Bacillaceae	D_5__Geobacillus,0.999972116,OTU809
c2c5afac8f60ae297dff1edfebf004a6,D_0__Bacteria	D_1__Cyanobacteria	D_2__Oxyphotobacteria	D_3__Chloroplast,1,OTU810
46560e429c2cba8fdd201f8119b4c615,D_0__Bacteria	D_1__Cyanobacteria	D_2__Oxyphotobacteria	D_3__Chloroplast,1,OTU811
b7902797eeabdfdc15538f5f21072d10,D_0__Bacteria	D_1__Firmicutes	D_2__Clostridia	D_3__Clostridiales	D_4__Ruminococcaceae	D_5__Ruminococcaceae UCG-014	D_6__Clostridiales bacterium oral taxon 075,0.999892734,OTU812
58ad9bdfb00952d78038ce9607cd2580,D_0__Bacteria	D_1__Proteobacteria	D_2__Alphaproteobacteria	D_3__Rhizobiales	D_4__Devosiaceae	D_5__Pelagibacterium,0.996384114,OTU813
e9ae9d2aed05c47e972b940e5134b985,D_0__Bacteria	D_1__Actinobacteria	D_2__Actinobacteria	D_3__Micrococcales	D_4__Dermabacteraceae	D_5__Dermabacter	D_6__uncultured bacterium,0.764770852,OTU814
376e0c65c9b78da11732fdd14ed66609,D_0__Bacteria	D_1__Latescibacteria,0.997766592,OTU815
a3af3940a3318136089094984ec1f411,D_0__Bacteria	D_1__Firmicutes	D_2__Bacilli	D_3__Lactobacillales	D_4__Enterococcaceae	D_5__Enterococcus,0.996051995,OTU816
e5a6c0ed0e62bbc4c5ab9d539e8fe0f7,D_0__Bacteria	D_1__Bacteroidetes	D_2__Ignavibacteria	D_3__SJA-28	D_4__metagenome	D_5__metagenome	D_6__metagenome,0.990549557,OTU817
e6f267bcf813010c40894cd3ada6c7a0,D_0__Bacteria	D_1__Patescibacteria	D_2__Gracilibacteria	D_3__Absconditabacteriales (SR1)	D_4__uncultured bacterium	D_5__uncultured bacterium	D_6__uncultured bacterium,0.734456431,OTU818
51b4c5b481c7525caa8b56469b404c83,D_0__Bacteria	D_1__Proteobacteria	D_2__Gammaproteobacteria	D_3__Pseudomonadales	D_4__Pseudomonadaceae	D_5__Pseudomonas,0.976902662,OTU819
2b0b9b5cf37d331f123d31214d6f67b8,D_0__Bacteria	D_1__Firmicutes	D_2__Bacilli	D_3__Lactobacillales	D_4__Streptococcaceae	D_5__Lactococcus,0.999998051,OTU820
17d3bbb0aaa0832aba7dfee46e21027a,D_0__Bacteria	D_1__Actinobacteria	D_2__Thermoleophilia	D_3__Solirubrobacterales	D_4__Solirubrobacteraceae	D_5__Conexibacter,0.979153925,OTU821
da2bc4e8cb534c3e49e0c4f51d6f7bef,D_0__Bacteria	D_1__Proteobacteria	D_2__Alphaproteobacteria	D_3__Rhodobacterales	D_4__Rhodobacteraceae	D_5__Paracoccus,0.989574745,OTU822
1152f581842c8e1822f4360b7e4ea54d,D_0__Bacteria	D_1__Actinobacteria	D_2__Actinobacteria	D_3__Corynebacteriales	D_4__Corynebacteriaceae	D_5__Corynebacterium 1,0.998217049,OTU823
fbc4ffacf534f19f553a194755b577be,D_0__Bacteria	D_1__Fusobacteria	D_2__Fusobacteriia	D_3__Fusobacteriales	D_4__Fusobacteriaceae	D_5__Fusobacterium,0.999999871,OTU824
2ea2de51b4800acc9169a14e0f0631c0,D_0__Bacteria	D_1__Firmicutes	D_2__Clostridia	D_3__Clostridiales	D_4__Family XI	D_5__Peptoniphilus,0.999999995,OTU825
0bfe3905c09ea424650b04670e0ac1f0,D_0__Bacteria	D_1__Bacteroidetes	D_2__Bacteroidia	D_3__Chitinophagales	D_4__Chitinophagaceae,0.999652555,OTU826
f4121dabb30fbecaec4c7cb5d50ae1d9,D_0__Bacteria	D_1__Actinobacteria	D_2__Actinobacteria	D_3__Micrococcales	D_4__Cellulomonadaceae,0.974602905,OTU827
6eb1d7143b61e456bfe333a61a95a131,D_0__Bacteria	D_1__Actinobacteria	D_2__Actinobacteria	D_3__Micrococcales	D_4__Brevibacteriaceae	D_5__Brevibacterium,0.999451402,OTU828
40c723c702d0d3668b01325566dc8910,D_0__Bacteria	D_1__Proteobacteria	D_2__Gammaproteobacteria	D_3__Enterobacteriales	D_4__Enterobacteriaceae	D_5__Escherichia-Shigella,0.99816702,OTU829
0e4c69d9a24cd30eccb2b57aabb8e7aa,D_0__Bacteria	D_1__Firmicutes	D_2__Bacilli	D_3__Lactobacillales	D_4__Lactobacillaceae	D_5__Lactobacillus,0.999949645,OTU830
80c4f496af58e11c3f888ef6c2c1ff68,D_0__Bacteria	D_1__Firmicutes	D_2__Bacilli	D_3__Lactobacillales	D_4__Streptococcaceae	D_5__Streptococcus,0.999999714,OTU831
492ad87e2e9783d64a0b0f95e50c1125,D_0__Bacteria	D_1__Proteobacteria	D_2__Alphaproteobacteria	D_3__Rickettsiales	D_4__Mitochondria,0.999834263,OTU832
2c20d119c00f6d6dff16ac2bffc47fe7,D_0__Bacteria	D_1__Bacteroidetes	D_2__Bacteroidia	D_3__Bacteroidales	D_4__Bacteroidaceae	D_5__Bacteroides,0.99999996,OTU833
1f6fabcd5bd6714356595a44f3ef251b,D_0__Bacteria	D_1__Bacteroidetes	D_2__Bacteroidia	D_3__Bacteroidales	D_4__Paludibacteraceae	D_5__Paludibacter	D_6__uncultured bacterium,0.954290225,OTU834
991afc1ae2bf6f7b0e7d891d53d5c02f,D_0__Bacteria	D_1__Firmicutes	D_2__Clostridia	D_3__Thermoanaerobacterales	D_4__Family III	D_5__Thermoanaerobacterium,0.999999993,OTU835
8ed004d40f70c8c468c7ab53ba5d5ca6,D_0__Bacteria	D_1__Chloroflexi	D_2__Anaerolineae	D_3__Anaerolineales	D_4__Anaerolineaceae	D_5__Longilinea,0.787901261,OTU836
681b66b95a0bddb9198ec2188657be02,D_0__Bacteria	D_1__Actinobacteria	D_2__Actinobacteria	D_3__Corynebacteriales	D_4__Corynebacteriaceae	D_5__Corynebacterium 1,0.979384677,OTU837
fcb4a2c97dda9eb717fcf72e8a7e049e,D_0__Bacteria	D_1__Chloroflexi	D_2__Anaerolineae	D_3__Anaerolineales	D_4__Anaerolineaceae	D_5__Longilinea,0.829563917,OTU838
0360714fc28932845ccf3adf3edba3d2,D_0__Bacteria	D_1__Proteobacteria	D_2__Alphaproteobacteria	D_3__Rhodobacterales	D_4__Rhodobacteraceae	D_5__Paracoccus,0.990210614,OTU839
ae0ff17406c7d1f9b5a4dae921d2509e,D_0__Bacteria	D_1__Cyanobacteria	D_2__Oxyphotobacteria	D_3__Nostocales	D_4__Nostocaceae,0.999747808,OTU840
a884c3bbacef4bebffa06e4e105c60ac,D_0__Bacteria	D_1__Firmicutes	D_2__Negativicutes	D_3__Selenomonadales	D_4__Veillonellaceae	D_5__Veillonella,0.999999662,OTU841
2ee8b6a705960e113d40f7efeb1ff9f3,D_0__Bacteria	D_1__Proteobacteria	D_2__Gammaproteobacteria	D_3__Xanthomonadales	D_4__Xanthomonadaceae	D_5__Xanthomonas,0.886112523,OTU842
61189a636ec7feb33400f13b20aab337,D_0__Bacteria	D_1__Proteobacteria	D_2__Gammaproteobacteria	D_3__Pseudomonadales	D_4__Moraxellaceae	D_5__Acinetobacter,0.999996099,OTU843
44b22b4ee154b01380908ad84146c049,D_0__Bacteria,0.790619706,OTU844
7a6150a0257885483a3b1e2041be28e5,D_0__Bacteria	D_1__Firmicutes	D_2__Bacilli	D_3__Lactobacillales	D_4__Carnobacteriaceae	D_5__Granulicatella,0.922101023,OTU845
e85ffec0edf98d2dda3307ed43af5b4e,D_0__Bacteria	D_1__Proteobacteria	D_2__Gammaproteobacteria	D_3__Betaproteobacteriales	D_4__Neisseriaceae	D_5__Neisseria,0.999910028,OTU846
217d67dec68d71bf81457d081835d9ba,D_0__Bacteria	D_1__Proteobacteria	D_2__Gammaproteobacteria	D_3__Betaproteobacteriales	D_4__Burkholderiaceae	D_5__Burkholderia-Caballeronia-Paraburkholderia,0.995297567,OTU847
d76b5a2dc5aad274d196eb0561e8d1b9,D_0__Bacteria	D_1__Firmicutes	D_2__Bacilli	D_3__Bacillales	D_4__Staphylococcaceae	D_5__Staphylococcus,0.999994838,OTU848
30e64a87c142362bbb5603c0b5753dd0,D_0__Bacteria	D_1__Spirochaetes	D_2__V2072-189E03	D_3__uncultured bacterium	D_4__uncultured bacterium	D_5__uncultured bacterium	D_6__uncultured bacterium,0.999922222,OTU849
1ea127b2e9a271be123519f73272da50,D_0__Bacteria	D_1__Actinobacteria	D_2__Actinobacteria	D_3__Micrococcales	D_4__Micrococcaceae	D_5__Kocuria,0.98696987,OTU850
7d9e03118576ca8d998bca0f0ef8ea7b,D_0__Bacteria	D_1__Firmicutes	D_2__Bacilli	D_3__Lactobacillales	D_4__Enterococcaceae	D_5__Enterococcus,0.997803928,OTU851
8fb33af9e8979c3c5d3899a2b922732c,D_0__Bacteria	D_1__Actinobacteria	D_2__Actinobacteria	D_3__Corynebacteriales	D_4__Corynebacteriaceae	D_5__Corynebacterium 1	D_6__Corynebacterium imitans,0.778069022,OTU852
f6d471e534a03b95fadb0eb35ea006e2,D_0__Bacteria	D_1__Proteobacteria	D_2__Gammaproteobacteria	D_3__Betaproteobacteriales	D_4__Burkholderiaceae	D_5__Variovorax,0.89398797,OTU853
b4927112caac7ccc7d88a679dc114f88,D_0__Bacteria	D_1__Cyanobacteria	D_2__Oxyphotobacteria	D_3__Chloroplast,1,OTU854
ae2041efb62c4952888c2eebae338a9d,D_0__Bacteria	D_1__Proteobacteria	D_2__Gammaproteobacteria	D_3__Pseudomonadales	D_4__Moraxellaceae	D_5__Moraxella	D_6__Marinimicrobia bacterium JGI 0000113-D11,0.770315523,OTU855
bcb165c557d7f757c075ea85dafcd30b,D_0__Bacteria	D_1__Cyanobacteria	D_2__Oxyphotobacteria	D_3__Chloroplast,0.999999999,OTU856
52383eb1d3e07aa8fc2dd2f7436d3c3d,D_0__Bacteria	D_1__Bacteroidetes	D_2__Bacteroidia	D_3__Sphingobacteriales	D_4__Sphingobacteriaceae	D_5__Arcticibacter	D_6__uncultured bacterium,0.894379221,OTU857
fe886aa08df1174aa695b873a6402d07,D_0__Bacteria	D_1__Firmicutes	D_2__Clostridia	D_3__Clostridiales	D_4__Lachnospiraceae	D_5__CHKCI001	D_6__uncultured bacterium,0.999693023,OTU858
e77073ebd4bae44b41f93c9a7161b843,D_0__Bacteria	D_1__Actinobacteria	D_2__Actinobacteria	D_3__Micrococcales	D_4__Microbacteriaceae	D_5__Microbacterium,0.963506126,OTU859
b0ad66e931b2955a39f28853679b5495,D_0__Bacteria	D_1__Patescibacteria	D_2__Saccharimonadia	D_3__Saccharimonadales	D_4__Saccharimonadaceae	D_5__uncultured bacterium	D_6__uncultured bacterium,0.979593318,OTU860
56d3ea106262948026b295652b64664f,D_0__Bacteria	D_1__Proteobacteria	D_2__Alphaproteobacteria	D_3__Rhizobiales	D_4__Hyphomicrobiaceae	D_5__Hyphomicrobium	D_6__uncultured bacterium,0.715658422,OTU861
b70d288047b7765ef0b7ad3f47952fc0,D_0__Bacteria	D_1__Firmicutes	D_2__Clostridia	D_3__Clostridiales	D_4__Lachnospiraceae	D_5__uncultured,0.775595236,OTU862
a74a0f09d37ec9405db9a2d15ff4fea1,D_0__Bacteria	D_1__Proteobacteria	D_2__Alphaproteobacteria	D_3__Rhodobacterales	D_4__Rhodobacteraceae	D_5__Rhodobacter,0.777257569,OTU863
f066bba6aefb8036e311a39ebb26b762,D_0__Bacteria	D_1__Bacteroidetes	D_2__Ignavibacteria	D_3__OPB56	D_4__uncultured Chlorobiales bacterium	D_5__uncultured Chlorobiales bacterium	D_6__uncultured Chlorobiales bacterium,0.999996784,OTU864
574e62ce1c0cb9615de69e2b3b90fa1d,D_0__Bacteria	D_1__Chloroflexi	D_2__Anaerolineae	D_3__1-20	D_4__uncultured bacterium	D_5__uncultured bacterium	D_6__uncultured bacterium,0.999975845,OTU865
2a90b3a7577236bf6f35bc1cfc8f7882,D_0__Bacteria	D_1__Proteobacteria	D_2__Gammaproteobacteria	D_3__Xanthomonadales	D_4__Rhodanobacteraceae	D_5__uncultured	D_6__uncultured actinobacterium,0.793798674,OTU866
93f7982adc608ffd33186a70460b897e,D_0__Bacteria	D_1__Actinobacteria	D_2__Actinobacteria	D_3__Micrococcales	D_4__Intrasporangiaceae,0.994412012,OTU867
f03ac846b4228f612e4ce2386dd6d7e2,D_0__Bacteria	D_1__Actinobacteria	D_2__Actinobacteria	D_3__Corynebacteriales	D_4__Mycobacteriaceae	D_5__Mycobacterium,0.999993725,OTU868
b6c41c29eb54e8655b46e0632a54a6ce,D_0__Bacteria	D_1__Deinococcus-Thermus	D_2__Deinococci	D_3__Deinococcales	D_4__Deinococcaceae	D_5__Deinococcus,0.999999971,OTU869
18ac726c457ec6df3b92ff45f64a76d5,D_0__Bacteria	D_1__Actinobacteria	D_2__Actinobacteria	D_3__Micrococcales	D_4__Brevibacteriaceae	D_5__Brevibacterium	D_6__Brevibacterium ravenspurgense,0.859574872,OTU870
cf4d67201d627bad1c55f81a5cf13008,D_0__Bacteria	D_1__Proteobacteria	D_2__Gammaproteobacteria	D_3__Betaproteobacteriales	D_4__Burkholderiaceae	D_5__Castellaniella,0.983816972,OTU871
cac39394c333b8a9bd0a4f0d30846a21,D_0__Bacteria	D_1__Actinobacteria	D_2__Actinobacteria	D_3__Actinomycetales	D_4__Actinomycetaceae	D_5__Actinomyces,0.999996271,OTU872
ff9d73c5cf92280b7f8228054bcd7975,D_0__Bacteria	D_1__Firmicutes	D_2__Bacilli	D_3__Lactobacillales	D_4__Lactobacillaceae	D_5__Lactobacillus,0.999979863,OTU873
b34d241991833b81c8c0193291586b54,D_0__Bacteria	D_1__Proteobacteria	D_2__Alphaproteobacteria	D_3__Rhizobiales	D_4__Rhizobiaceae	D_5__Allorhizobium-Neorhizobium-Pararhizobium-Rhizobium,0.873012197,OTU874
c88c9d4492c05dae351794539060b067,D_0__Bacteria	D_1__Planctomycetes	D_2__Planctomycetacia	D_3__Pirellulales	D_4__Pirellulaceae,0.9811321,OTU875
4d2bbf1a99b6b16f6ec1e6210d2bcc9c,D_0__Bacteria	D_1__Actinobacteria	D_2__Actinobacteria	D_3__Micrococcales	D_4__Micrococcaceae	D_5__Rothia,0.999162484,OTU876
c6f04a5b8ea821e45b1746683ba90029,D_0__Bacteria	D_1__Actinobacteria	D_2__Actinobacteria	D_3__Micrococcales	D_4__Microbacteriaceae	D_5__Microbacterium,0.979201187,OTU877
fcf2650c994a4d7cac6f47ed9e44e5eb,D_0__Bacteria,0.852462177,OTU878
65ce5384d0e824d615096b6144e99c77,D_0__Bacteria	D_1__Firmicutes	D_2__Bacilli	D_3__Bacillales	D_4__Staphylococcaceae	D_5__Staphylococcus,0.99999227,OTU879
cca7766562863d9800b20ebc0fca22d6,D_0__Bacteria	D_1__Proteobacteria	D_2__Gammaproteobacteria	D_3__Betaproteobacteriales	D_4__Burkholderiaceae	D_5__Pelomonas,0.726809648,OTU880
9e0c054d9f8e7c13fdc95d0d0332f33f,D_0__Bacteria	D_1__Firmicutes	D_2__Bacilli	D_3__Lactobacillales	D_4__Streptococcaceae	D_5__Streptococcus	D_6__Streptococcus sp. C5I1,0.847548322,OTU881
21fdfe96aa26fa6220fcff126366cdfb,D_0__Bacteria	D_1__Verrucomicrobia	D_2__Verrucomicrobiae	D_3__Verrucomicrobiales	D_4__DEV007,0.999998853,OTU882
3d6c7a0fd71ff0466b9ec6ea9de08d37,D_0__Bacteria	D_1__Bacteroidetes	D_2__Bacteroidia	D_3__Flavobacteriales	D_4__Weeksellaceae	D_5__Moheibacter	D_6__uncultured bacterium,0.978549821,OTU883
feac2b793abcc7f99226603401f68837,D_0__Bacteria	D_1__Proteobacteria	D_2__Gammaproteobacteria	D_3__Betaproteobacteriales	D_4__Burkholderiaceae	D_5__Hydrogenophaga,0.990170879,OTU884
ad3b1724bed8eebbad01c86e11bedcd7,D_0__Bacteria	D_1__Planctomycetes	D_2__OM190	D_3__uncultured bacterium	D_4__uncultured bacterium	D_5__uncultured bacterium	D_6__uncultured bacterium,0.872043877,OTU885
af9f2af1dab3791d66efe3348809040a,D_0__Bacteria	D_1__Actinobacteria	D_2__Actinobacteria	D_3__Actinomycetales	D_4__Actinomycetaceae	D_5__Actinomyces,0.999999046,OTU886
addf15eb074c248b885d60683614d726,D_0__Bacteria	D_1__Actinobacteria	D_2__Actinobacteria	D_3__Actinomycetales	D_4__Actinomycetaceae,0.881228856,OTU887
191b52cfbe760ec20a9dca03525bbf66,D_0__Bacteria	D_1__Proteobacteria	D_2__Gammaproteobacteria	D_3__Betaproteobacteriales	D_4__Burkholderiaceae	D_5__Ralstonia,0.999599057,OTU888
00c92a2ecb2a1529ac835e501c0cdb44,D_0__Bacteria	D_1__Actinobacteria	D_2__Actinobacteria	D_3__Corynebacteriales	D_4__Corynebacteriaceae	D_5__Lawsonella,0.99998736,OTU889
c13c89e91006c376356fcae79f871c41,D_0__Bacteria	D_1__Bacteroidetes	D_2__Bacteroidia	D_3__Bacteroidales	D_4__Bacteroidaceae	D_5__Bacteroides,0.999999253,OTU890
85f9bff29413af17130bf6bd243acafc,D_0__Bacteria	D_1__Proteobacteria	D_2__Gammaproteobacteria	D_3__Betaproteobacteriales	D_4__Neisseriaceae	D_5__Neisseria,0.999848274,OTU891
08dabe9c39a604565ea8096d9ffd1e09,D_0__Bacteria	D_1__Firmicutes	D_2__Bacilli	D_3__Bacillales	D_4__Bacillaceae	D_5__Bacillus,0.981116291,OTU892
5abd09fa765dcee820dcd6b4e2338937,D_0__Bacteria	D_1__Proteobacteria	D_2__Alphaproteobacteria	D_3__Rhodobacterales	D_4__Rhodobacteraceae	D_5__Paracoccus,0.990034959,OTU893
29ac4f75024b11e102f542d9f326238d,D_0__Bacteria	D_1__FBP	D_2__uncultured bacterium	D_3__uncultured bacterium	D_4__uncultured bacterium	D_5__uncultured bacterium	D_6__uncultured bacterium,0.981926887,OTU894
a3d1b64eedd8944985c80cbeb8de6b15,D_0__Bacteria	D_1__Actinobacteria	D_2__Actinobacteria	D_3__Corynebacteriales	D_4__Mycobacteriaceae	D_5__Mycobacterium,0.999897605,OTU895
ccc7f2da2100b65e5e91c620c4d275f5,D_0__Eukaryota	D_1__Opisthokonta	D_2__Nucletmycea	D_3__Fungi,0.870159398,OTU896
b1845efd6e1b34de91b4f98b70697a07,D_0__Bacteria	D_1__Firmicutes	D_2__Bacilli	D_3__Bacillales	D_4__Bacillaceae,0.998714713,OTU897
d513d7021c6c4059417c5194667d8268,D_0__Bacteria	D_1__Proteobacteria	D_2__Alphaproteobacteria	D_3__Sphingomonadales	D_4__Sphingomonadaceae	D_5__Sphingomonas,0.93424612,OTU898
e8e114fbd5abb01045f62399ac8106dd,D_0__Bacteria	D_1__Actinobacteria	D_2__Actinobacteria	D_3__Corynebacteriales	D_4__Corynebacteriaceae	D_5__Corynebacterium 1,0.949544779,OTU899
f7a1de5ae7b95028dccc06f8c69cbde3,D_0__Bacteria	D_1__Chloroflexi	D_2__Anaerolineae	D_3__Caldilineales	D_4__Caldilineaceae	D_5__uncultured,0.965392,OTU900
ce86d6def2fda150a3c864b8c3679dd8,D_0__Bacteria	D_1__Chloroflexi	D_2__Anaerolineae	D_3__Anaerolineales	D_4__Anaerolineaceae	D_5__uncultured	D_6__uncultured anaerobic bacterium,0.88320462,OTU901
290a812053a2c89bc2877f1376d29696,D_0__Bacteria	D_1__Armatimonadetes	D_2__Fimbriimonadia	D_3__Fimbriimonadales	D_4__Fimbriimonadaceae	D_5__uncultured bacterium	D_6__uncultured bacterium,0.701685842,OTU902
e2f29378b6d10a0f0bdf37a1a1133028,D_0__Bacteria	D_1__Firmicutes	D_2__Clostridia	D_3__Clostridiales	D_4__Ruminococcaceae	D_5__Saccharofermentans	D_6__Saccharofermentans acetigenes,0.817455076,OTU903
cb523ab276411e21d7856fa06b8067ba,D_0__Bacteria	D_1__Firmicutes	D_2__Bacilli	D_3__Lactobacillales	D_4__Streptococcaceae	D_5__Streptococcus	D_6__Streptococcus sp. C5I1,0.841538538,OTU904
3c3b3f3f1fb1eb72e23fbd694d38f361,D_0__Bacteria	D_1__Proteobacteria	D_2__Gammaproteobacteria	D_3__Xanthomonadales	D_4__Xanthomonadaceae	D_5__Pseudoxanthomonas	D_6__uncultured bacterium mle1-45,0.753435944,OTU905
d2ac24e3259a126bd51e6ef078c568c9,D_0__Bacteria	D_1__Proteobacteria	D_2__Alphaproteobacteria	D_3__Rhodobacterales	D_4__Rhodobacteraceae	D_5__Paracoccus,0.991298316,OTU906
9dd9613e5e42d81aa95f15dee318f6ef,D_0__Bacteria	D_1__Actinobacteria	D_2__Actinobacteria	D_3__Corynebacteriales	D_4__Corynebacteriaceae	D_5__Corynebacterium 1	D_6__Corynebacterium kroppenstedtii,0.938251709,OTU907
1b27575f2b3465cee849158b82d2cab7,D_0__Bacteria	D_1__Actinobacteria	D_2__Actinobacteria	D_3__Micrococcales	D_4__Micrococcaceae	D_5__Rothia,0.999370121,OTU908
0e423e18e8106f6689b334788ffa9a08,D_0__Bacteria	D_1__Actinobacteria	D_2__Actinobacteria	D_3__Micrococcales	D_4__Micrococcaceae	D_5__Arthrobacter,0.851510106,OTU909
658a5b9a037dad0220683ff0f457c7b6,D_0__Bacteria	D_1__Actinobacteria	D_2__Actinobacteria	D_3__Propionibacteriales	D_4__Propionibacteriaceae	D_5__Cutibacterium,0.999936319,OTU910
620c24a4ec1ed1ac31b7dbb26835e344,D_0__Bacteria	D_1__Firmicutes	D_2__Bacilli	D_3__Lactobacillales	D_4__Streptococcaceae	D_5__Streptococcus,0.999999877,OTU911
7305732f759fc0f9ea216a128a9abca1,D_0__Bacteria,0.834334073,OTU912
ae4b7716db87c4ad46afe5a3de645b36,D_0__Bacteria	D_1__Firmicutes	D_2__Bacilli	D_3__Lactobacillales	D_4__Enterococcaceae	D_5__Enterococcus,0.99826165,OTU913
5945b49a2c74c524591946dcad8d339f,D_0__Bacteria	D_1__Firmicutes	D_2__Negativicutes	D_3__Selenomonadales	D_4__Veillonellaceae	D_5__Dialister,0.999999527,OTU914
62ca1222f7372e69b0244c068e02db7e,D_0__Bacteria	D_1__Firmicutes	D_2__Bacilli	D_3__Lactobacillales	D_4__Streptococcaceae	D_5__Streptococcus,0.999999621,OTU915
1c95b3ac5d3e22553cd477710640c21a,D_0__Bacteria	D_1__Proteobacteria	D_2__Alphaproteobacteria	D_3__Rhizobiales,0.974481174,OTU916
9e545c9eded49d13d4b6ce1372001b7a,D_0__Bacteria	D_1__Firmicutes	D_2__Bacilli	D_3__Bacillales	D_4__Staphylococcaceae	D_5__Staphylococcus,0.999992264,OTU917
1f39427fda633a963142eced1399e340,D_0__Bacteria	D_1__Firmicutes	D_2__Clostridia	D_3__Clostridiales	D_4__Family XI	D_5__Peptoniphilus,0.999999998,OTU918
20ff88740a0edd518f10c4317de3eede,D_0__Bacteria	D_1__Proteobacteria	D_2__Gammaproteobacteria	D_3__Pseudomonadales	D_4__Moraxellaceae	D_5__Acinetobacter,0.999998171,OTU919
01a10a09d96edece19dd261332841628,D_0__Bacteria,0.843202212,OTU920
76e6bc25fc5139f0f7d97de45c351991,D_0__Bacteria	D_1__Firmicutes	D_2__Bacilli	D_3__Bacillales	D_4__Staphylococcaceae	D_5__Staphylococcus,0.999988972,OTU921
4ddf42831f11b25ae88f4b246511edd5,D_0__Bacteria	D_1__Proteobacteria	D_2__Gammaproteobacteria	D_3__Betaproteobacteriales	D_4__Burkholderiaceae	D_5__Ralstonia,0.999976318,OTU922
1e98e846a15905d978b194ac095112fc,D_0__Bacteria	D_1__Proteobacteria	D_2__Gammaproteobacteria	D_3__Betaproteobacteriales	D_4__Neisseriaceae	D_5__uncultured	D_6__uncultured bacterium,0.989686883,OTU923
d94484e20ee3cfec58213683fa1c2a96,D_0__Bacteria	D_1__Chloroflexi	D_2__Anaerolineae	D_3__Anaerolineales	D_4__Anaerolineaceae	D_5__uncultured	D_6__bacterium enrichment culture clone BA53,0.957039699,OTU924
bfab1a7dc2e513a0ffd40ec854c1685f,D_0__Bacteria	D_1__Proteobacteria	D_2__Gammaproteobacteria	D_3__Run-SP154	D_4__uncultured bacterium	D_5__uncultured bacterium	D_6__uncultured bacterium,0.995320383,OTU925
beab9cc4093e2d29607bda7d58b8bcd4,D_0__Bacteria	D_1__Chloroflexi	D_2__Anaerolineae	D_3__Anaerolineales	D_4__Anaerolineaceae	D_5__Anaerolinea	D_6__uncultured bacterium,0.915805092,OTU926
2adf2de279839eca8ca644f5cf5ca6cc,D_0__Bacteria	D_1__Proteobacteria	D_2__Deltaproteobacteria	D_3__PB19	D_4__uncultured Desulfuromonadales bacterium	D_5__uncultured Desulfuromonadales bacterium	D_6__uncultured Desulfuromonadales bacterium,0.94821375,OTU927
bdb9870ca50dadb58031b5d4768dab20,D_0__Bacteria	D_1__Patescibacteria	D_2__Gracilibacteria,0.999999091,OTU928
c54726303b2e8f3109dd0a022a5b2de3,D_0__Bacteria	D_1__Firmicutes	D_2__Negativicutes	D_3__Selenomonadales	D_4__Veillonellaceae	D_5__uncultured	D_6__Propionispora sp.,0.999900853,OTU929
331b24aaf624ad395430c6df24c37042,D_0__Bacteria	D_1__Firmicutes	D_2__Clostridia	D_3__Clostridiales	D_4__Family XI	D_5__Anaerococcus,1,OTU930
40e571c2ce0765ea2bca3bdcde6d50cf,D_0__Bacteria	D_1__Proteobacteria	D_2__Alphaproteobacteria	D_3__Rhodobacterales	D_4__Rhodobacteraceae	D_5__Paracoccus,0.990397307,OTU931
a43c6be5d28921f3746378049dd0229c,D_0__Bacteria	D_1__Proteobacteria	D_2__Alphaproteobacteria	D_3__Caulobacterales	D_4__Caulobacteraceae	D_5__Brevundimonas,0.999117343,OTU932
9afaccc87abbd8a8fbaf1f87e6cb5246,D_0__Bacteria	D_1__Firmicutes	D_2__Clostridia	D_3__Clostridiales	D_4__Family XI	D_5__Finegoldia	D_6__uncultured bacterium,0.794152032,OTU933
da07943ea4cc4747687435f2c5e47928,D_0__Bacteria	D_1__Proteobacteria	D_2__Gammaproteobacteria	D_3__Betaproteobacteriales	D_4__Burkholderiaceae	D_5__Massilia,0.983031761,OTU934
6741636f7c0aa7e9bc606403a1eb4b4f,D_0__Bacteria	D_1__Fusobacteria	D_2__Fusobacteriia	D_3__Fusobacteriales	D_4__Fusobacteriaceae	D_5__Fusobacterium,0.99999998,OTU935
184f18155907ce49db329c07b849010a,D_0__Bacteria	D_1__Actinobacteria	D_2__Actinobacteria	D_3__Micrococcales	D_4__Micrococcaceae	D_5__Micrococcus,0.993916682,OTU936
5ad5f6cc2ca04ca6f6a598710f682aa6,D_0__Bacteria	D_1__Firmicutes	D_2__Bacilli	D_3__Bacillales	D_4__Bacillaceae	D_5__Bacillus,0.999819568,OTU937
95061ee4e1c04a8f376d73188403cec7,D_0__Bacteria	D_1__Proteobacteria	D_2__Gammaproteobacteria	D_3__Enterobacteriales	D_4__Enterobacteriaceae	D_5__Escherichia-Shigella,0.997915077,OTU938
12f2f3481e4574da5ac2efdc5ac9b2bf,D_0__Bacteria	D_1__Proteobacteria	D_2__Gammaproteobacteria	D_3__Enterobacteriales	D_4__Enterobacteriaceae	D_5__Escherichia-Shigella,0.997900132,OTU939
53e5eea07231271c6c449c0350c75819,D_0__Bacteria	D_1__Actinobacteria	D_2__Actinobacteria	D_3__Corynebacteriales	D_4__Corynebacteriaceae	D_5__Corynebacterium 1	D_6__Corynebacterium suicordis,0.987737749,OTU940
6dceb0c737323b6be79e252db5672d19,D_0__Bacteria	D_1__Firmicutes	D_2__Bacilli	D_3__Lactobacillales	D_4__Streptococcaceae	D_5__Streptococcus,0.99999939,OTU941
3f3ec1f6d4e0f60b2db8f9f360a4dd90,D_0__Bacteria	D_1__Proteobacteria	D_2__Gammaproteobacteria	D_3__Betaproteobacteriales	D_4__Burkholderiaceae	D_5__Pelomonas,0.784521531,OTU942
6877d152934be821aa3aebb3a0a5a9c1,D_0__Bacteria	D_1__Actinobacteria	D_2__Actinobacteria	D_3__Corynebacteriales	D_4__Corynebacteriaceae	D_5__Corynebacterium 1	D_6__Corynebacterium kroppenstedtii,0.988445025,OTU943
75314011d6ecb66201dabea6f4c309a9,D_0__Bacteria	D_1__Proteobacteria	D_2__Gammaproteobacteria	D_3__Enterobacteriales	D_4__Enterobacteriaceae,0.992525268,OTU944
3e728df7f99a349dd3e1e21da2193d0f,D_0__Bacteria	D_1__Bacteroidetes	D_2__Bacteroidia	D_3__Chitinophagales	D_4__Chitinophagaceae	D_5__Hydrotalea,0.999985726,OTU945
76ff745446da3161d049ac02af9cf4f0,D_0__Bacteria	D_1__Bacteroidetes	D_2__Bacteroidia	D_3__Bacteroidales	D_4__Bacteroidaceae	D_5__Bacteroides,0.999999317,OTU946
ad2b5d6180fef627387e5e34506914ec,D_0__Bacteria	D_1__Acidobacteria	D_2__Blastocatellia (Subgroup 4)	D_3__Blastocatellales	D_4__Blastocatellaceae	D_5__Aridibacter,0.857429317,OTU947
3c3002521767a83e3fbd571b98092554,D_0__Bacteria	D_1__Actinobacteria	D_2__Actinobacteria	D_3__Micrococcales	D_4__Micrococcaceae	D_5__Micrococcus,0.989177318,OTU948
b95ab900e4f6f14d0fadfbab7b115fe4,D_0__Bacteria	D_1__Proteobacteria	D_2__Gammaproteobacteria	D_3__Betaproteobacteriales	D_4__Burkholderiaceae	D_5__Ralstonia,0.999955243,OTU949
f9c76eaca0b4f2b5d70ac270af7710b8,D_0__Bacteria	D_1__Firmicutes	D_2__Clostridia	D_3__Clostridiales	D_4__Eubacteriaceae	D_5__Anaerofustis	D_6__uncultured bacterium,0.999744539,OTU950
c01479d5edc36ac1715ad235b4b95d96,D_0__Bacteria	D_1__Proteobacteria	D_2__Gammaproteobacteria	D_3__Betaproteobacteriales	D_4__Rhodocyclaceae	D_5__Thauera,0.999825216,OTU951
7ff87dac0fadd52e44a9e2b2f9d3c0c6,D_0__Bacteria	D_1__Chloroflexi	D_2__Anaerolineae	D_3__Anaerolineales	D_4__Anaerolineaceae	D_5__Longilinea	D_6__uncultured bacterium,0.863792632,OTU952
0a06deb02008a0bcc307ab36a83beb39,D_0__Bacteria	D_1__Proteobacteria	D_2__Deltaproteobacteria	D_3__PB19,0.997540217,OTU953
382fb2ba4791cffd39089c394085c961,D_0__Bacteria	D_1__Chloroflexi	D_2__Anaerolineae	D_3__SBR1031,0.998371437,OTU954
50262df9ea54ae415f50de2941eb1883,D_0__Bacteria	D_1__Firmicutes	D_2__Bacilli	D_3__Bacillales	D_4__Bacillaceae	D_5__Bacillus,0.999935395,OTU955
03d2f9c6d1976a3596dce370e3a80b49,D_0__Bacteria	D_1__Patescibacteria	D_2__Parcubacteria,0.999962673,OTU956
d81f3250e98c1c98817424d520c57281,D_0__Bacteria	D_1__Chloroflexi	D_2__Anaerolineae	D_3__Anaerolineales	D_4__Anaerolineaceae	D_5__Anaerolineaceae UCG-001	D_6__uncultured bacterium,0.989278792,OTU957
e7782711334611bdde4c95ce580d356f,D_0__Bacteria	D_1__Firmicutes	D_2__Clostridia	D_3__Clostridiales,0.928714587,OTU958
df9f44aec0bab7ffdc7295155da232ec,D_0__Bacteria	D_1__Proteobacteria	D_2__Gammaproteobacteria	D_3__Cellvibrionales	D_4__Porticoccaceae	D_5__C1-B045	D_6__uncultured bacterium,0.940679614,OTU959
36688f1b1f35a1e163f99a3185defbd1,D_0__Bacteria	D_1__Actinobacteria	D_2__Actinobacteria	D_3__Micrococcales	D_4__Bogoriellaceae	D_5__Georgenia	D_6__uncultured bacterium,0.948002282,OTU960
5e7aaabbf16a314efc91c0b7b7da32fc,D_0__Bacteria	D_1__Proteobacteria	D_2__Alphaproteobacteria	D_3__Rhizobiales	D_4__Rhizobiales Incertae Sedis	D_5__uncultured,0.973918446,OTU961
5627c9141d312dee9ff5784f4b343efc,D_0__Bacteria	D_1__Firmicutes	D_2__Clostridia	D_3__Clostridiales	D_4__Ruminococcaceae	D_5__Ruminococcus 1	D_6__Clostridium islandicum,0.994313419,OTU962
743bf5fef571e74898a6df77d604364d,D_0__Bacteria	D_1__Actinobacteria	D_2__Actinobacteria	D_3__Corynebacteriales	D_4__Corynebacteriaceae	D_5__Corynebacterium 1,0.990900367,OTU963
6a792dd4769d09eb5ae574c3004cc5e3,D_0__Bacteria	D_1__Proteobacteria	D_2__Alphaproteobacteria	D_3__Rhodobacterales	D_4__Rhodobacteraceae	D_5__Paracoccus,0.986833282,OTU964
89babc4816755e18289cb54707b33398,D_0__Bacteria	D_1__Actinobacteria	D_2__Acidimicrobiia	D_3__Microtrichales	D_4__uncultured	D_5__uncultured Actinomycetales bacterium	D_6__uncultured Actinomycetales bacterium,0.857206392,OTU965
ee02cd75e87f356f50e4e99f82d32a61,D_0__Bacteria	D_1__Actinobacteria	D_2__Actinobacteria	D_3__Corynebacteriales	D_4__Corynebacteriaceae	D_5__Corynebacterium 1	D_6__Corynebacterium kroppenstedtii,0.939456186,OTU966
0a1881b10ec801bb1f9f55fc6a79a595,D_0__Bacteria	D_1__Proteobacteria	D_2__Alphaproteobacteria	D_3__Rhodobacterales	D_4__Rhodobacteraceae	D_5__Paracoccus,0.991248722,OTU967
9a9207a501d4c44443a2fa0ffa22c0b6,D_0__Bacteria	D_1__Proteobacteria	D_2__Gammaproteobacteria	D_3__Betaproteobacteriales	D_4__Burkholderiaceae	D_5__Tepidimonas,0.986231831,OTU968
eab41b9a53e8d3e120244bb5c36feda3,D_0__Bacteria,0.796994191,OTU969
4e6023bacddba468029e57ddc106f37d,D_0__Bacteria	D_1__Proteobacteria	D_2__Alphaproteobacteria	D_3__Acetobacterales	D_4__Acetobacteraceae	D_5__Roseomonas,0.968985553,OTU970
24011a8134aa1cd02dbff056e60122d6,D_0__Bacteria	D_1__Actinobacteria	D_2__Actinobacteria	D_3__Actinomycetales	D_4__Actinomycetaceae	D_5__Actinomyces,0.999999229,OTU971
4570964c7bae3aec7abb69974e857302,D_0__Bacteria	D_1__Firmicutes	D_2__Clostridia	D_3__Clostridiales	D_4__Family XI	D_5__Peptoniphilus,0.999999998,OTU972
55b2a0b8cb9b90b54ff255b0b06b97d4,D_0__Bacteria,0.733370793,OTU973
bf07cdb183e087901bd45e0c5bf9703c,D_0__Bacteria	D_1__Patescibacteria	D_2__Saccharimonadia	D_3__Saccharimonadales	D_4__TM7 phylum sp. oral clone FR058	D_5__TM7 phylum sp. oral clone FR058	D_6__TM7 phylum sp. oral clone FR058,0.983389451,OTU974
2ba51a33365b99c552b1416371785dfc,D_0__Bacteria	D_1__Proteobacteria	D_2__Gammaproteobacteria	D_3__Betaproteobacteriales	D_4__Burkholderiaceae	D_5__Pelomonas,0.768973913,OTU975
cc32fa78fed358ee88e724e5ecb97351,D_0__Bacteria	D_1__Proteobacteria	D_2__Gammaproteobacteria	D_3__Betaproteobacteriales	D_4__Burkholderiaceae	D_5__Pelomonas,0.785495531,OTU976
8e18a3c69b71fe9c61a6d697d8d775b6,D_0__Bacteria	D_1__Firmicutes	D_2__Bacilli	D_3__Bacillales	D_4__Bacillaceae	D_5__Bacillus,0.999908745,OTU977
4f9372f19ccd7188767b7ae5a2c77273,D_0__Bacteria	D_1__Firmicutes	D_2__Bacilli	D_3__Bacillales	D_4__Bacillaceae	D_5__Anoxybacillus,0.9900549,OTU978
1947c1ba321deb8be96f2407167890a6,D_0__Bacteria	D_1__Actinobacteria	D_2__Acidimicrobiia	D_3__Microtrichales	D_4__Microtrichaceae	D_5__IMCC26207,0.999661642,OTU979
47e66ccc7c4ba04ea5d82b4fd1279ccc,D_0__Bacteria	D_1__Chloroflexi	D_2__Anaerolineae	D_3__Anaerolineales	D_4__Anaerolineaceae	D_5__Longilinea	D_6__uncultured bacterium,0.87956036,OTU980
8b154817373a0d98124c1079e3a95029,D_0__Bacteria	D_1__Proteobacteria	D_2__Alphaproteobacteria	D_3__Rhizobiales	D_4__Rhizobiaceae	D_5__Mesorhizobium,0.755830396,OTU981
6d6b1c7d63d1d83cc631c0da6d4c793a,D_0__Bacteria	D_1__Firmicutes	D_2__Bacilli	D_3__Bacillales	D_4__Bacillaceae	D_5__Bacillus,0.999929195,OTU982
c3ff32e41cfb8d20641f2e11f1211850,D_0__Bacteria	D_1__Actinobacteria	D_2__Actinobacteria	D_3__Micrococcales	D_4__Bogoriellaceae	D_5__Georgenia	D_6__uncultured bacterium,0.959517017,OTU983
83a40843683c2f34e3fb430270bae38b,D_0__Bacteria	D_1__Proteobacteria	D_2__Gammaproteobacteria	D_3__Beggiatoales	D_4__Beggiatoaceae	D_5__Beggiatoa	D_6__Beggiatoa sp. LPN,0.841765299,OTU984
4cd3c4bb51cb7923896ee7ccb8261c04,D_0__Bacteria	D_1__Actinobacteria	D_2__Acidimicrobiia	D_3__Microtrichales	D_4__Ilumatobacteraceae	D_5__CL500-29 marine group	D_6__metagenome,0.706853246,OTU985
ea251806e1e0976060f4d6ccd24ad9d9,D_0__Bacteria	D_1__Actinobacteria	D_2__Actinobacteria	D_3__Micrococcales	D_4__Brevibacteriaceae	D_5__Brevibacterium,0.997228678,OTU986
4d919fa3bb742a49efbd4a882597d670,D_0__Bacteria	D_1__Firmicutes	D_2__Bacilli	D_3__Bacillales	D_4__Family X	D_5__Thermicanus,0.999999918,OTU987
30aa495a63f605079cfa9285cc877f69,D_0__Bacteria	D_1__Proteobacteria	D_2__Gammaproteobacteria	D_3__Pseudomonadales	D_4__Moraxellaceae	D_5__Acinetobacter,0.999924394,OTU988
d934f3c97b0beb7e3ccd15c861e283c4,D_0__Bacteria	D_1__Proteobacteria	D_2__Gammaproteobacteria	D_3__Betaproteobacteriales	D_4__Burkholderiaceae	D_5__Ralstonia,0.999981683,OTU989
0e9c83bac780fe79211a1faee01a1dd2,D_0__Bacteria	D_1__Proteobacteria	D_2__Gammaproteobacteria	D_3__Enterobacteriales	D_4__Enterobacteriaceae	D_5__Escherichia-Shigella,0.997242925,OTU990
a7feacf1e72677c29f1ad0dba8a1c9ee,D_0__Bacteria	D_1__Proteobacteria	D_2__Gammaproteobacteria	D_3__Pasteurellales	D_4__Pasteurellaceae	D_5__Haemophilus,0.980977704,OTU991
1d9cd19df7fbcc74f7930b2ce4fd297f,D_0__Bacteria	D_1__Actinobacteria	D_2__Actinobacteria	D_3__Corynebacteriales	D_4__Corynebacteriaceae	D_5__Corynebacterium 1	D_6__Corynebacterium kroppenstedtii,0.927716636,OTU992
e93ff8f42c5e09468da7561aae54bbe6,D_0__Bacteria	D_1__Firmicutes	D_2__Negativicutes	D_3__Selenomonadales	D_4__Veillonellaceae	D_5__Veillonella,0.999999093,OTU993
ce8111c7a13f34e1c93d88e207518b3e,D_0__Bacteria	D_1__Actinobacteria	D_2__Actinobacteria	D_3__Propionibacteriales	D_4__Propionibacteriaceae	D_5__Cutibacterium,0.999930386,OTU994
4042ac2337ea77aed12f62b353443ce5,D_0__Bacteria	D_1__Bacteroidetes	D_2__Bacteroidia	D_3__Bacteroidales	D_4__Marinifilaceae	D_5__Butyricimonas,0.999671223,OTU995
25fd0c4182d2b420e6e63caaccbe314a,D_0__Bacteria	D_1__Deinococcus-Thermus	D_2__Deinococci	D_3__Deinococcales	D_4__Deinococcaceae	D_5__uncultured	D_6__uncultured bacterium,0.788645806,OTU996
85c9f5b12f506dd4c84157a834ee17e3,D_0__Bacteria	D_1__Proteobacteria	D_2__Gammaproteobacteria	D_3__Betaproteobacteriales	D_4__Burkholderiaceae	D_5__Schlegelella,0.985174259,OTU997
46577f9a73247fd76047fcf8df881fbc,D_0__Bacteria	D_1__Proteobacteria	D_2__Gammaproteobacteria	D_3__Betaproteobacteriales	D_4__Burkholderiaceae	D_5__Schlegelella,0.989711782,OTU998
835b193068ded13c6e334672fb121f86,D_0__Bacteria	D_1__Proteobacteria	D_2__Gammaproteobacteria	D_3__Betaproteobacteriales	D_4__Neisseriaceae	D_5__Neisseria,0.999419246,OTU999
30865c12a90308b3c23209563ab63714,D_0__Bacteria	D_1__Actinobacteria	D_2__Actinobacteria	D_3__Corynebacteriales	D_4__Corynebacteriaceae	D_5__Corynebacterium 1,0.814187333,OTU1000
9e760f35432816d895a26a42b1ed0a0d,D_0__Bacteria	D_1__Proteobacteria	D_2__Gammaproteobacteria	D_3__Betaproteobacteriales	D_4__Burkholderiaceae	D_5__Ralstonia,0.999976451,OTU1001
d79d543d9a8e5aba74e4aa3add455173,D_0__Bacteria	D_1__Firmicutes	D_2__Bacilli	D_3__Lactobacillales	D_4__Streptococcaceae	D_5__Streptococcus,0.999999267,OTU1002
48f5b1c2cd8a6ff944bbde4f06212a53,D_0__Bacteria	D_1__Proteobacteria	D_2__Gammaproteobacteria	D_3__Betaproteobacteriales	D_4__Neisseriaceae	D_5__uncultured	D_6__uncultured bacterium,0.989924955,OTU1003
0a5b5e628383cadbefb893c60f6176f2,D_0__Bacteria	D_1__Proteobacteria	D_2__Gammaproteobacteria	D_3__Pasteurellales	D_4__Pasteurellaceae	D_5__Aggregatibacter	D_6__uncultured bacterium,0.779960293,OTU1004
1d5efd48739afa32a899552d018377be,D_0__Bacteria	D_1__Actinobacteria	D_2__Thermoleophilia	D_3__Solirubrobacterales	D_4__Solirubrobacteraceae	D_5__Solirubrobacter,0.991307779,OTU1005
8ff785fa20e051a261fcbba5e68b80fa,D_0__Bacteria	D_1__Bacteroidetes	D_2__Bacteroidia	D_3__Bacteroidales	D_4__Prevotellaceae	D_5__Prevotella 7,0.999988312,OTU1006
ec1b0657c0de9d56817321ac3a37b2ed,D_0__Bacteria	D_1__Proteobacteria	D_2__Gammaproteobacteria	D_3__Betaproteobacteriales	D_4__Rhodocyclaceae	D_5__Azospira,0.956259631,OTU1007
e43e7c3d71e2076cc17ec478bf54a0e5,D_0__Bacteria	D_1__Planctomycetes	D_2__Planctomycetacia	D_3__Pirellulales	D_4__Pirellulaceae	D_5__Pirellula,0.992771716,OTU1008
33fcc6d62b429b906438661c3c8c8c1c,D_0__Bacteria	D_1__Proteobacteria	D_2__Gammaproteobacteria	D_3__Thiotrichales	D_4__Thiotrichaceae	D_5__Thiothrix	D_6__Thiothrix eikelboomii,0.816111498,OTU1009
1d24f5f67c5caa3244becf7a0a6a7cd4,D_0__Archaea	D_1__Euryarchaeota	D_2__Methanomicrobia	D_3__Methanosarcinales	D_4__Methanosaetaceae	D_5__Methanosaeta	D_6__uncultured Methanosarcinales archaeon,0.951975292,OTU1010
312ee400dd6491e219e4d37a80e6b93f,D_0__Bacteria	D_1__Chloroflexi	D_2__Anaerolineae	D_3__Anaerolineales	D_4__Anaerolineaceae	D_5__uncultured	D_6__uncultured Chloroflexi bacterium,0.78567479,OTU1011
7a9e7a93f09c2603e5f1194b1353e144,D_0__Bacteria	D_1__Proteobacteria	D_2__Alphaproteobacteria	D_3__Rhizobiales	D_4__Rhizobiaceae,0.99954561,OTU1012
c648f2680b984250f23398579298f951,D_0__Bacteria	D_1__Proteobacteria	D_2__Alphaproteobacteria	D_3__Rhodobacterales	D_4__Rhodobacteraceae	D_5__Paracoccus,0.989663695,OTU1013
131d284060cecda72d8e64c722ac883d,D_0__Bacteria	D_1__Actinobacteria	D_2__Actinobacteria	D_3__Micrococcales	D_4__Micrococcaceae	D_5__Kocuria,0.989241296,OTU1014
5db26cd1f5aacc18127a5f1e6b9a185b,D_0__Bacteria	D_1__Firmicutes	D_2__Bacilli	D_3__Lactobacillales	D_4__Streptococcaceae	D_5__Streptococcus,0.999999744,OTU1015
8080cbe0f0c7e38c555d4c2d10961982,D_0__Bacteria	D_1__Proteobacteria	D_2__Gammaproteobacteria	D_3__Betaproteobacteriales	D_4__Burkholderiaceae	D_5__Hydrogenophaga,0.922947561,OTU1016
56fd54e2097e8d8ad98ee2a842462717,D_0__Bacteria	D_1__Proteobacteria	D_2__Gammaproteobacteria	D_3__Betaproteobacteriales	D_4__Burkholderiaceae	D_5__Alcaligenes,0.99999767,OTU1017
c1d89bdc1c083a801d24779e04432d6b,D_0__Bacteria	D_1__Proteobacteria	D_2__Alphaproteobacteria	D_3__Sphingomonadales	D_4__Sphingomonadaceae,0.999771223,OTU1018
673ce61471f16ad81e7ac0c849943fb8,D_0__Bacteria	D_1__Proteobacteria	D_2__Gammaproteobacteria	D_3__Betaproteobacteriales	D_4__Burkholderiaceae	D_5__Comamonas	D_6__Comamonas aquatica,0.728690699,OTU1019
459e5730fd84fbf05c9c52f568735e73,D_0__Bacteria,0.855624432,OTU1020
6823a890fba02b3618b47be63e799d19,D_0__Bacteria	D_1__Actinobacteria	D_2__Actinobacteria	D_3__Corynebacteriales	D_4__Mycobacteriaceae	D_5__Mycobacterium,0.999993205,OTU1021
1ceac9428be159d4fc245f5be4fea64b,D_0__Bacteria	D_1__Proteobacteria	D_2__Alphaproteobacteria	D_3__Sphingomonadales	D_4__Sphingomonadaceae	D_5__Sphingomonas,0.920509149,OTU1022
62b8ed0c5103c2c429b7fe0131dd2b06,D_0__Bacteria	D_1__Actinobacteria	D_2__Actinobacteria	D_3__Micrococcales	D_4__Micrococcaceae	D_5__Kocuria,0.988479624,OTU1023
11c41cc7de32cfb2b9e3abf990d9d9dd,D_0__Bacteria	D_1__Proteobacteria	D_2__Gammaproteobacteria	D_3__Xanthomonadales	D_4__Xanthomonadaceae	D_5__Stenotrophomonas,0.999939428,OTU1024
f54f2da72f8588b27906a6259a857281,D_0__Bacteria	D_1__Actinobacteria	D_2__Actinobacteria	D_3__Corynebacteriales	D_4__Corynebacteriaceae	D_5__Corynebacterium 1,0.998660346,OTU1025
c97ffc05908be1d53cb88843ad742811,D_0__Bacteria	D_1__Bacteroidetes	D_2__Bacteroidia	D_3__Chitinophagales	D_4__Chitinophagaceae	D_5__Hydrotalea,0.999978906,OTU1026
ae27c6c3234dc8e96dffcb18e582445d,D_0__Bacteria	D_1__Proteobacteria	D_2__Gammaproteobacteria	D_3__Betaproteobacteriales	D_4__Burkholderiaceae	D_5__Schlegelella,0.982578812,OTU1027
840aa797147e8f474c50f399419e51e2,D_0__Bacteria	D_1__Firmicutes	D_2__Bacilli	D_3__Lactobacillales	D_4__Enterococcaceae	D_5__Enterococcus,0.997542687,OTU1028
9326d33ffcf0f57087cdd0bc6101e221,D_0__Bacteria	D_1__Bacteroidetes	D_2__Bacteroidia	D_3__Flavobacteriales	D_4__Weeksellaceae	D_5__Moheibacter	D_6__uncultured bacterium,0.981037929,OTU1029
dbfee4eb2f519ef0067d5659e8af193c,D_0__Bacteria	D_1__Actinobacteria	D_2__Actinobacteria	D_3__Propionibacteriales	D_4__Propionibacteriaceae	D_5__Raineyella	D_6__uncultured Propioniferax sp.,0.997273565,OTU1030
b2413dbef956223f9e038bdb5da3ddb5,D_0__Bacteria	D_1__Actinobacteria	D_2__Actinobacteria	D_3__Actinomycetales	D_4__Actinomycetaceae	D_5__Actinomyces,0.999987452,OTU1031
8807fd4cf15cfc544efee417297d8439,D_0__Bacteria	D_1__Verrucomicrobia	D_2__Verrucomicrobiae	D_3__Pedosphaerales	D_4__Pedosphaeraceae	D_5__uncultured Desulfovibrio sp.	D_6__uncultured Desulfovibrio sp.,0.876809903,OTU1032
0d61fd83d8f5586e906a13b8ef1a4d12,D_0__Bacteria	D_1__Chloroflexi	D_2__Anaerolineae	D_3__Anaerolineales	D_4__Anaerolineaceae	D_5__uncultured	D_6__bacterium enrichment culture clone BA53,0.908255903,OTU1033
31adc7f8630f07e795160df1c90f97aa,D_0__Bacteria	D_1__Firmicutes	D_2__Bacilli	D_3__Lactobacillales	D_4__Streptococcaceae	D_5__Streptococcus	D_6__Streptococcus sp. C5I1,0.85797975,OTU1034
dfaa307048fc0406393c5d2626c20051,D_0__Bacteria	D_1__Patescibacteria	D_2__Gracilibacteria	D_3__Absconditabacteriales (SR1),0.999246702,OTU1035
9ef26c3387d7e05106b7f0ef174db989,D_0__Bacteria	D_1__Actinobacteria	D_2__Actinobacteria	D_3__Micrococcales	D_4__Bogoriellaceae	D_5__Georgenia	D_6__uncultured bacterium,0.888182287,OTU1036
f1b80608d917376869e280cd3b4e26ff,D_0__Bacteria	D_1__Cyanobacteria	D_2__Oxyphotobacteria	D_3__Chloroplast,1,OTU1037
a7b465283ba4aa8925e20321ff3f68ef,D_0__Bacteria	D_1__Firmicutes	D_2__Bacilli	D_3__Bacillales	D_4__Bacillaceae	D_5__Anoxybacillus,0.990627703,OTU1038
12969b66088392195d669d55d9c5b152,D_0__Bacteria	D_1__Proteobacteria	D_2__Alphaproteobacteria	D_3__Rhizobiales	D_4__Beijerinckiaceae	D_5__Methylobacterium,0.999994582,OTU1039
23e75869484e239a7dad93940cd0fb6f,D_0__Bacteria	D_1__Actinobacteria	D_2__Actinobacteria	D_3__Micrococcales	D_4__Intrasporangiaceae	D_5__Ornithinicoccus	D_6__uncultured compost bacterium,0.765371119,OTU1040
6177ef83ecb7e73509a70bd7e9825ed3,D_0__Bacteria	D_1__Actinobacteria	D_2__Actinobacteria	D_3__Corynebacteriales	D_4__Corynebacteriaceae	D_5__Corynebacterium 1,0.972276909,OTU1041
de2cad688eebe5a7723f69c00a15abb2,D_0__Bacteria	D_1__Firmicutes	D_2__Bacilli	D_3__Bacillales	D_4__Paenibacillaceae	D_5__Paenibacillus	D_6__Paenibacillus fonticola,0.797863443,OTU1042
d3157cba3a46c8b14eb82be21d3ac7cc,D_0__Bacteria	D_1__Bacteroidetes	D_2__Bacteroidia	D_3__Bacteroidales	D_4__Bacteroidaceae	D_5__Bacteroides,0.999999241,OTU1043
74a20b7168f029ae439b71ea6399390e,D_0__Bacteria	D_1__Proteobacteria	D_2__Gammaproteobacteria	D_3__Betaproteobacteriales	D_4__Neisseriaceae	D_5__Neisseria,0.999873834,OTU1044
9efaeba6b91254a5da3a5fb439b8b6bd,D_0__Bacteria	D_1__Proteobacteria	D_2__Gammaproteobacteria	D_3__Betaproteobacteriales	D_4__Burkholderiaceae	D_5__Variovorax,0.945097382,OTU1045
64593c0665ceeea9e9c649ad40c0e492,D_0__Bacteria	D_1__Proteobacteria	D_2__Gammaproteobacteria	D_3__Pasteurellales	D_4__Pasteurellaceae	D_5__Haemophilus,0.889189814,OTU1046
71b5a0b4ed71b8127213c7690b12dc16,D_0__Bacteria	D_1__Firmicutes	D_2__Bacilli	D_3__Bacillales	D_4__Staphylococcaceae	D_5__Staphylococcus,0.999958509,OTU1047
54323099c6e2a4721701e2516cc6ffd2,D_0__Bacteria	D_1__Actinobacteria	D_2__Actinobacteria	D_3__Micrococcales	D_4__Micrococcaceae	D_5__Nesterenkonia,0.852236576,OTU1048
41a336296a8fe58241165e23515d10bc,D_0__Bacteria	D_1__Firmicutes	D_2__Negativicutes	D_3__Selenomonadales	D_4__Veillonellaceae	D_5__Veillonella,0.999999815,OTU1049
2d6cf512ecb9b3ef2f377202e3120b1c,D_0__Bacteria	D_1__Firmicutes	D_2__Bacilli	D_3__Lactobacillales,0.999997899,OTU1050
02a0ac6c0e29af81cb749e29fc74eef4,D_0__Bacteria	D_1__Firmicutes	D_2__Bacilli	D_3__Lactobacillales	D_4__Lactobacillaceae	D_5__Lactobacillus	D_6__Lactobacillus iners AB-1,0.982557701,OTU1051
ba9022a97f0e0601b74eb2115c75a4f1,D_0__Bacteria	D_1__Bacteroidetes	D_2__Bacteroidia	D_3__Chitinophagales	D_4__Saprospiraceae	D_5__uncultured,0.996090334,OTU1052
ab5cc7e820a800008a9342be69c526cb,D_0__Bacteria	D_1__Firmicutes	D_2__Bacilli	D_3__Bacillales	D_4__Thermoactinomycetaceae	D_5__Planifilum,0.999621833,OTU1053
31fb6c3da64e81d60a46da9eb1cf6ea3,D_0__Bacteria	D_1__Planctomycetes	D_2__Planctomycetacia	D_3__Planctomycetales	D_4__Rubinisphaeraceae	D_5__Planctomicrobium,0.999404397,OTU1054
5018b0ce19c9a4fae8362862e53d7785,D_0__Bacteria	D_1__Modulibacteria	D_2__Moduliflexia	D_3__Moduliflexales	D_4__Moduliflexaceae,0.992685652,OTU1055
02b4663aac0a2c961e7549ddc5f24dc3,D_0__Bacteria	D_1__Chloroflexi	D_2__Anaerolineae	D_3__Caldilineales	D_4__Caldilineaceae	D_5__uncultured,0.999272415,OTU1056
2864463275f002631d1acc4aae33d359,D_0__Bacteria	D_1__Bacteroidetes	D_2__Bacteroidia	D_3__Flavobacteriales	D_4__Weeksellaceae	D_5__Cloacibacterium,0.899754105,OTU1057
dc61cd237eace9b22acd451ef61b727f,D_0__Bacteria	D_1__Acidobacteria	D_2__Blastocatellia (Subgroup 4)	D_3__Blastocatellales	D_4__Blastocatellaceae,0.99996824,OTU1058
520c657939a5da1d9f930b16817daf15,D_0__Bacteria	D_1__Actinobacteria	D_2__Actinobacteria	D_3__Corynebacteriales	D_4__Corynebacteriaceae	D_5__Corynebacterium 1	D_6__Corynebacterium kroppenstedtii,0.932702074,OTU1059
913295615f786ea53d1a38a6c573976d,D_0__Bacteria	D_1__Actinobacteria	D_2__Actinobacteria	D_3__Corynebacteriales	D_4__Mycobacteriaceae	D_5__Mycobacterium,0.999993664,OTU1060
8053233371dc765bcfd440aaf4abad8b,D_0__Bacteria	D_1__Proteobacteria	D_2__Gammaproteobacteria	D_3__Betaproteobacteriales	D_4__Burkholderiaceae	D_5__Ralstonia,0.999983977,OTU1061
f2daf64cde881102bf1ff0b88ad8c756,D_0__Bacteria	D_1__Cyanobacteria	D_2__Oxyphotobacteria	D_3__Chloroplast,0.999999999,OTU1062
7edaa28a10d7d818cc5f258d7da56260,D_0__Bacteria	D_1__Proteobacteria	D_2__Gammaproteobacteria	D_3__Pseudomonadales	D_4__Moraxellaceae	D_5__Acinetobacter,0.999996934,OTU1063
4c9d02123878d1afb2e065d0d29eb733,D_0__Bacteria	D_1__Actinobacteria	D_2__Actinobacteria	D_3__Corynebacteriales	D_4__Mycobacteriaceae	D_5__Mycobacterium,0.99998695,OTU1064
ebc16362780975532209e90a418e09ef,D_0__Bacteria	D_1__Actinobacteria	D_2__Actinobacteria	D_3__Propionibacteriales	D_4__Propionibacteriaceae	D_5__Cutibacterium,0.999969037,OTU1065
04a802e07c6813f66241498612e1a4bf,D_0__Bacteria	D_1__Proteobacteria,0.744921691,OTU1066
8c1f479765607b519b65a02c6afcc8ee,D_0__Bacteria	D_1__Proteobacteria	D_2__Alphaproteobacteria	D_3__Sphingomonadales	D_4__Sphingomonadaceae	D_5__Sphingomonas,0.922283731,OTU1067
0a05518cbb00342046238df47c34e876,D_0__Bacteria	D_1__Proteobacteria	D_2__Gammaproteobacteria	D_3__Betaproteobacteriales	D_4__Burkholderiaceae	D_5__Variovorax,0.905358851,OTU1068
b6fea2d4297ca7b6129e81cd72696e7d,D_0__Bacteria	D_1__Proteobacteria	D_2__Gammaproteobacteria	D_3__Enterobacteriales	D_4__Enterobacteriaceae	D_5__Escherichia-Shigella,0.998147453,OTU1069
a69166a7671980cd19fb7a4abb62899b,D_0__Bacteria	D_1__Firmicutes	D_2__Bacilli	D_3__Lactobacillales	D_4__Streptococcaceae	D_5__Streptococcus,0.999999165,OTU1070
de10648eaec86977606a1611a9a4db8c,D_0__Bacteria	D_1__Proteobacteria	D_2__Gammaproteobacteria	D_3__Pasteurellales	D_4__Pasteurellaceae	D_5__Haemophilus,0.927226456,OTU1071
d34de882482cdb530e73b55d5799c956,D_0__Bacteria	D_1__Firmicutes	D_2__Clostridia	D_3__Clostridiales	D_4__Family XI	D_5__Anaerococcus,1,OTU1072
fb2341ae79c1b266807cf2176ab7e535,D_0__Bacteria	D_1__Proteobacteria	D_2__Gammaproteobacteria	D_3__Betaproteobacteriales	D_4__Burkholderiaceae	D_5__Ralstonia,0.999969434,OTU1073
593850aabfa421844d91453074dc093a,D_0__Bacteria	D_1__Actinobacteria	D_2__Actinobacteria	D_3__Micrococcales	D_4__Micrococcaceae	D_5__Rothia,0.998513702,OTU1074
3b9450c82f25ba76b30b404437ba3b7f,D_0__Bacteria	D_1__Proteobacteria	D_2__Gammaproteobacteria	D_3__Betaproteobacteriales	D_4__Burkholderiaceae	D_5__Ralstonia,0.999604941,OTU1075
43b671f08385c93f7cfb6297bf6fbb31,D_0__Bacteria	D_1__Proteobacteria	D_2__Alphaproteobacteria	D_3__Sphingomonadales	D_4__Sphingomonadaceae	D_5__Sphingomonas,0.998996044,OTU1076
d9451650e0dc791629bcfd6f671f19af,D_0__Bacteria	D_1__Deinococcus-Thermus	D_2__Deinococci	D_3__Thermales	D_4__Thermaceae	D_5__Meiothermus,0.999999996,OTU1077
a9353b02ca5d3a5b19f82efe1fe0efcb,D_0__Bacteria	D_1__Actinobacteria	D_2__Actinobacteria	D_3__Frankiales	D_4__uncultured,0.992267189,OTU1078
7c5127d14102fa647ce3f8afbff79eb0,D_0__Bacteria	D_1__Firmicutes	D_2__Bacilli	D_3__Bacillales	D_4__Paenibacillaceae	D_5__Paenibacillus	D_6__Paenibacillus fonticola,0.842951789,OTU1079
b01195794b1badaf3fc7744d9a410ab4,D_0__Bacteria	D_1__Proteobacteria	D_2__Gammaproteobacteria	D_3__Xanthomonadales	D_4__Xanthomonadaceae	D_5__uncultured,0.972042526,OTU1080
3de17e120b47d1e44f83dc2d686e2d33,D_0__Bacteria	D_1__Firmicutes	D_2__Bacilli	D_3__Bacillales	D_4__Staphylococcaceae	D_5__Staphylococcus,0.999991192,OTU1081
c3db4fa86fd31af5ea48eecf3dbd9925,D_0__Bacteria	D_1__Actinobacteria	D_2__Actinobacteria	D_3__Micrococcales	D_4__Micrococcaceae	D_5__Kocuria,0.957197759,OTU1082
8803bc31a38772a460905dd3099fc71c,D_0__Bacteria	D_1__Patescibacteria	D_2__Saccharimonadia	D_3__Saccharimonadales	D_4__TM7 phylum sp. oral clone FR058	D_5__TM7 phylum sp. oral clone FR058	D_6__TM7 phylum sp. oral clone FR058,0.976997028,OTU1083
10ee934b98c52b46d07250ab7b4912cf,D_0__Bacteria	D_1__Actinobacteria	D_2__Actinobacteria	D_3__Propionibacteriales	D_4__Propionibacteriaceae	D_5__Cutibacterium,0.99996657,OTU1084
354a337d5676c7f974e77a0206ca811e,D_0__Bacteria	D_1__Actinobacteria	D_2__Actinobacteria	D_3__Micrococcales	D_4__Micrococcaceae	D_5__Rothia,0.988201435,OTU1085
f80e16d82e24c04ae07de3b585007e4d,D_0__Bacteria	D_1__Cyanobacteria	D_2__Oxyphotobacteria	D_3__Chloroplast,0.999999999,OTU1086
516ba172a421eb595bf13ea169fd24b3,D_0__Bacteria	D_1__Bacteroidetes	D_2__Bacteroidia	D_3__Bacteroidales	D_4__Bacteroidetes vadinHA17,0.999775032,OTU1087
27cccef5a03be51616759d2f3653c39e,D_0__Bacteria	D_1__Planctomycetes	D_2__Planctomycetacia	D_3__Planctomycetales	D_4__uncultured,0.991557138,OTU1088
091cef9a2890fc2c5793b6b3fd9683ab,D_0__Bacteria	D_1__Proteobacteria	D_2__Gammaproteobacteria	D_3__Xanthomonadales	D_4__Rhodanobacteraceae	D_5__Dokdonella,0.904343444,OTU1089
f7a540c5e2d471761e981c4bee272692,D_0__Bacteria	D_1__Planctomycetes	D_2__Planctomycetacia	D_3__Planctomycetales	D_4__Rubinisphaeraceae	D_5__Planctomicrobium,0.999164558,OTU1090
b733b723310874f51c9a7994215dc4f0,D_0__Bacteria	D_1__Patescibacteria	D_2__Saccharimonadia	D_3__Saccharimonadales	D_4__Saccharimonadaceae,0.999880625,OTU1091
0ebbb7abc4668fca35a20081a5315da8,D_0__Bacteria	D_1__Proteobacteria	D_2__Deltaproteobacteria	D_3__Syntrophobacterales	D_4__Syntrophobacteraceae	D_5__Syntrophobacter	D_6__uncultured bacterium,0.701731939,OTU1092
3f5f23115953f35e86e669e31c0f1b3f,D_0__Bacteria	D_1__Patescibacteria	D_2__Saccharimonadia	D_3__Saccharimonadales	D_4__Saccharimonadaceae,0.999929,OTU1093
3b4a13186d18b16e51550a2fc39b1fe5,D_0__Bacteria	D_1__Proteobacteria	D_2__Alphaproteobacteria	D_3__Rhodobacterales	D_4__Rhodobacteraceae	D_5__Paracoccus,0.988995421,OTU1094
7851f01e9fe13c12f8c4a86692791aea,D_0__Bacteria	D_1__Firmicutes	D_2__Bacilli	D_3__Bacillales	D_4__Staphylococcaceae	D_5__Staphylococcus,0.999991779,OTU1095
ddafab415eddf8db28afbe2c96bd8dd3,D_0__Bacteria	D_1__Proteobacteria	D_2__Alphaproteobacteria	D_3__Rhizobiales	D_4__Beijerinckiaceae,0.99885833,OTU1096
868523c9f47c8bac2427c16098d57fd7,D_0__Bacteria	D_1__Actinobacteria	D_2__Actinobacteria	D_3__Micrococcales	D_4__Micrococcaceae	D_5__Rothia,0.999391436,OTU1097
da9ec6ae9388e451fb772fef318049ce,D_0__Bacteria	D_1__Deinococcus-Thermus	D_2__Deinococci	D_3__Thermales	D_4__Thermaceae	D_5__Meiothermus,0.999999996,OTU1098
687d96c315e0ccb0ec20e70ff4375d87,D_0__Bacteria	D_1__Actinobacteria	D_2__Actinobacteria	D_3__Actinomycetales	D_4__Actinomycetaceae	D_5__Actinomyces,0.999999515,OTU1099
ec639e00437ca824850c7bc3fbc0ddca,D_0__Bacteria	D_1__Firmicutes	D_2__Bacilli	D_3__Bacillales	D_4__Bacillaceae	D_5__Bacillus,0.979515113,OTU1100
e3911ae2f4cb39d58946e8e16fa63e63,D_0__Bacteria	D_1__Proteobacteria	D_2__Gammaproteobacteria	D_3__Betaproteobacteriales	D_4__Burkholderiaceae	D_5__Ralstonia,0.999973384,OTU1101
2cd78ae942bacbb71a579a39c1794e6b,D_0__Bacteria	D_1__Firmicutes	D_2__Clostridia	D_3__Clostridiales	D_4__Lachnospiraceae,0.999935385,OTU1102
28c619b1caf64794ff0a9a03db279155,D_0__Bacteria	D_1__Proteobacteria	D_2__Gammaproteobacteria	D_3__Pseudomonadales	D_4__Pseudomonadaceae	D_5__Pseudomonas,0.999877803,OTU1103
73d4094248b097df924e3e5eba3d602f,D_0__Bacteria	D_1__Cyanobacteria	D_2__Oxyphotobacteria	D_3__Chloroplast,0.999999999,OTU1104
b05924b1a0a2f21a87d4061e7500fdbc,D_0__Bacteria	D_1__Actinobacteria	D_2__Actinobacteria	D_3__Propionibacteriales	D_4__Propionibacteriaceae	D_5__Cutibacterium,0.99968719,OTU1105
fd15abd0621b7af06e081d949fac75af,D_0__Bacteria	D_1__Firmicutes	D_2__Clostridia	D_3__Clostridiales	D_4__Peptostreptococcaceae	D_5__Peptostreptococcus,0.999978178,OTU1106
7e473e3982ba798bb5fe6277fe03dea5,D_0__Bacteria	D_1__Firmicutes	D_2__Bacilli	D_3__Lactobacillales	D_4__Streptococcaceae	D_5__Streptococcus,0.999999428,OTU1107
449002d82a931693344fead08eafc4ac,D_0__Bacteria,0.810914564,OTU1108
553d383f3e28be075063daf91d23f544,D_0__Bacteria	D_1__Proteobacteria	D_2__Gammaproteobacteria	D_3__Enterobacteriales	D_4__Enterobacteriaceae	D_5__Izhakiella	D_6__Izhakiella capsodis,0.897655131,OTU1109
55d42c31e185949777e9e4f6546aecac,D_0__Bacteria	D_1__Firmicutes	D_2__Bacilli	D_3__Lactobacillales	D_4__Enterococcaceae	D_5__Enterococcus,0.979093745,OTU1110
667b2700c283381363175cd8b19b401b,D_0__Bacteria,0.834227204,OTU1111
dbe84d23ebf055825c0fa89bc05a65be,D_0__Bacteria	D_1__Proteobacteria	D_2__Gammaproteobacteria	D_3__Betaproteobacteriales	D_4__Neisseriaceae	D_5__Neisseria	D_6__uncultured bacterium,0.800494837,OTU1112
4f02cec58661e945ec9997caec9dc47d,D_0__Bacteria	D_1__Proteobacteria	D_2__Gammaproteobacteria	D_3__Enterobacteriales	D_4__Enterobacteriaceae	D_5__Escherichia-Shigella,0.998439902,OTU1113
d5d45f923c5d2a048c196c0f12a94505,D_0__Bacteria	D_1__Firmicutes	D_2__Negativicutes	D_3__Selenomonadales	D_4__Veillonellaceae	D_5__Veillonella,0.999897869,OTU1114
d766c44d6263997ce35c9b0b46dfb616,D_0__Bacteria	D_1__Firmicutes	D_2__Bacilli	D_3__Bacillales	D_4__Paenibacillaceae	D_5__Paenibacillus	D_6__Paenibacillus fonticola,0.809324206,OTU1115
480e84901302c4f799e04931f4b590cf,D_0__Bacteria	D_1__Firmicutes	D_2__Bacilli	D_3__Bacillales	D_4__Staphylococcaceae	D_5__Staphylococcus,0.999982246,OTU1116
b9bfb633e84f0cc078ddf7339d76e819,D_0__Bacteria	D_1__Actinobacteria	D_2__Actinobacteria	D_3__Pseudonocardiales	D_4__Pseudonocardiaceae	D_5__Saccharomonospora,0.974611929,OTU1117
449f7562f355a4fa6dd2702d7306cc5f,D_0__Bacteria	D_1__Actinobacteria	D_2__Coriobacteriia	D_3__Coriobacteriales	D_4__Atopobiaceae	D_5__Olsenella	D_6__bacterium OL-1,0.927827065,OTU1118
d5fd116cb2b7453f594ad6e7b9499391,D_0__Bacteria	D_1__Firmicutes	D_2__Negativicutes	D_3__Selenomonadales	D_4__Veillonellaceae	D_5__Veillonella	D_6__Veillonella sp. S101,0.828903835,OTU1119
ff68854ca49bedc6c19ffde617723f59,D_0__Bacteria	D_1__Bacteroidetes	D_2__Bacteroidia	D_3__Bacteroidales	D_4__Prevotellaceae	D_5__Prevotella 7,0.888237715,OTU1120
03a981e9efa06633b3256d232f6da7a0,D_0__Bacteria	D_1__Patescibacteria	D_2__Saccharimonadia	D_3__Saccharimonadales	D_4__Saccharimonadaceae	D_5__uncultured bacterium	D_6__uncultured bacterium,0.984190087,OTU1121
a0f7a8009c5edbe555a44a6126ce5cd8,D_0__Bacteria	D_1__Proteobacteria	D_2__Deltaproteobacteria	D_3__Syntrophobacterales	D_4__Syntrophobacteraceae	D_5__Syntrophobacter,0.944943192,OTU1122
1ea79a5904c65095806f8a62e55a8dae,D_0__Bacteria	D_1__Firmicutes	D_2__Bacilli	D_3__Bacillales	D_4__Staphylococcaceae	D_5__Staphylococcus,0.999990763,OTU1123
aac74f4fb9cbd47b52f193bbe50df788,D_0__Bacteria	D_1__Actinobacteria	D_2__Actinobacteria	D_3__Micrococcales	D_4__Micrococcaceae	D_5__Arthrobacter,0.855454454,OTU1124
cc16e536b71f48758ff6e344bb3248f4,D_0__Bacteria	D_1__Proteobacteria	D_2__Alphaproteobacteria	D_3__Rhizobiales	D_4__Xanthobacteraceae	D_5__Rhodopseudomonas,0.850008796,OTU1125
2457c3d9ded5f77b93d9acdb64ac37e8,D_0__Bacteria	D_1__Actinobacteria	D_2__Actinobacteria	D_3__Frankiales	D_4__Geodermatophilaceae	D_5__Geodermatophilus,0.902428304,OTU1126
661ca24eb5ccc171f1b43d53d4526ff0,D_0__Bacteria	D_1__Proteobacteria	D_2__Gammaproteobacteria	D_3__Betaproteobacteriales	D_4__Burkholderiaceae	D_5__Ralstonia,0.999976482,OTU1127
4e75414d9d21d6f14c78459cdc83dfda,D_0__Bacteria	D_1__Proteobacteria	D_2__Gammaproteobacteria	D_3__Xanthomonadales	D_4__Xanthomonadaceae	D_5__Stenotrophomonas,0.999911938,OTU1128
6bace390db2104ef7a621f2761702684,D_0__Bacteria	D_1__Proteobacteria	D_2__Gammaproteobacteria	D_3__Betaproteobacteriales	D_4__Neisseriaceae	D_5__Neisseria	D_6__uncultured bacterium,0.833699842,OTU1129
c0e8c6741a57232fce394acfe30e761c,D_0__Bacteria	D_1__Firmicutes	D_2__Bacilli	D_3__Bacillales	D_4__Bacillaceae	D_5__Bacillus,0.999865325,OTU1130
ae001bf8baf8335d093a9532d8798c55,D_0__Bacteria	D_1__Bacteroidetes	D_2__Bacteroidia	D_3__Bacteroidales	D_4__Porphyromonadaceae	D_5__Porphyromonas	D_6__Porphyromonas sp. oral clone HF001,0.902563675,OTU1131
01f2c6ee587ce14a4d5d6202223a612c,D_0__Bacteria	D_1__Firmicutes	D_2__Bacilli	D_3__Lactobacillales	D_4__Carnobacteriaceae	D_5__Granulicatella,0.903016974,OTU1132
2ce17526fcdd0d03cb1c2c25a7570153,D_0__Bacteria	D_1__Proteobacteria	D_2__Alphaproteobacteria	D_3__Sphingomonadales	D_4__Sphingomonadaceae	D_5__Sphingobium,0.989003764,OTU1133
5245f3a981701598b83089a67e18ff89,D_0__Bacteria	D_1__Proteobacteria	D_2__Gammaproteobacteria	D_3__Betaproteobacteriales	D_4__Burkholderiaceae	D_5__Ralstonia,0.999530396,OTU1134
6159f2b0763cef3a5197b086b8a4b90f,D_0__Bacteria	D_1__Actinobacteria	D_2__Actinobacteria	D_3__Micrococcales	D_4__Dermabacteraceae	D_5__Brachybacterium,0.987044629,OTU1135
aa39085a512744c9732700ddd9f83523,D_0__Bacteria	D_1__Firmicutes	D_2__Bacilli	D_3__Lactobacillales	D_4__Streptococcaceae	D_5__Streptococcus,0.999999543,OTU1136
78f7217af0835c2edf1227ba2e9e598f,D_0__Bacteria	D_1__Bacteroidetes	D_2__Bacteroidia	D_3__Sphingobacteriales	D_4__Sphingobacteriaceae	D_5__Sphingobacterium	D_6__Sphingobacterium sp. 35,0.819416031,OTU1137
914218835ba0ca1499df17e9cbeb3eb2,D_0__Bacteria	D_1__Proteobacteria	D_2__Gammaproteobacteria	D_3__Xanthomonadales	D_4__Xanthomonadaceae	D_5__Xanthomonas,0.926837415,OTU1138
4498c213ed3b4a6815079f9903b747a4,D_0__Bacteria,0.83497907,OTU1139
9df4a352fa6865cd45de1711cf9edae1,D_0__Bacteria	D_1__Firmicutes	D_2__Bacilli	D_3__Bacillales	D_4__Paenibacillaceae	D_5__Paenibacillus	D_6__Paenibacillus fonticola,0.801696997,OTU1140
80cd21e8ffa6d959bd43d505d2d8e732,D_0__Bacteria	D_1__Firmicutes	D_2__Bacilli	D_3__Lactobacillales	D_4__Streptococcaceae	D_5__Streptococcus,0.999999837,OTU1141
e04e1b8dd7ea664f043bf5afdb7f062c,D_0__Bacteria	D_1__Proteobacteria	D_2__Alphaproteobacteria	D_3__Sphingomonadales	D_4__Sphingomonadaceae	D_5__Sphingomonas,0.92418621,OTU1142
4940fbfffe20df10ec822e8f165c9c11,D_0__Bacteria	D_1__Actinobacteria	D_2__Actinobacteria	D_3__Frankiales	D_4__uncultured,0.990808986,OTU1143
0f080eaa02f33ccdd8dc1912025d30ca,D_0__Bacteria	D_1__Fusobacteria	D_2__Fusobacteriia	D_3__Fusobacteriales	D_4__Fusobacteriaceae	D_5__Fusobacterium,0.999999978,OTU1144
a754abb207769f1de39fae50b9a8374e,D_0__Bacteria	D_1__Actinobacteria	D_2__Actinobacteria	D_3__Corynebacteriales	D_4__Corynebacteriaceae	D_5__Corynebacterium 1,0.996441205,OTU1145
5ce807078f04d250b10ee36c3248dd81,D_0__Bacteria	D_1__Bacteroidetes	D_2__Bacteroidia	D_3__Cytophagales	D_4__Hymenobacteraceae	D_5__Hymenobacter	D_6__uncultured Cytophagales bacterium,0.820523982,OTU1146
8f239a7a81254712908b637dfac5c0b7,D_0__Bacteria	D_1__Firmicutes	D_2__Bacilli	D_3__Lactobacillales	D_4__Enterococcaceae	D_5__Enterococcus,0.996347392,OTU1147
9bf2ba644c5e06d6a41319428808c238,D_0__Bacteria	D_1__Proteobacteria	D_2__Gammaproteobacteria	D_3__Betaproteobacteriales	D_4__Burkholderiaceae	D_5__Alcaligenes,0.999996973,OTU1148
0a674394f9148439a244c37e2973b59f,D_0__Bacteria	D_1__Proteobacteria	D_2__Alphaproteobacteria	D_3__Sphingomonadales	D_4__Sphingomonadaceae	D_5__Sphingomonas,0.923599873,OTU1149
e70eab8368d1e2fc0938569d6b9e046f,D_0__Bacteria	D_1__Proteobacteria	D_2__Deltaproteobacteria	D_3__PB19,0.997968276,OTU1150
0b7c165626a7e4adb56f0a66616553a1,D_0__Bacteria	D_1__Patescibacteria	D_2__Gracilibacteria	D_3__uncultured sediment bacterium	D_4__uncultured sediment bacterium	D_5__uncultured sediment bacterium	D_6__uncultured sediment bacterium,0.785356377,OTU1151
8a9535145e54ded5c871f4b93fa5d4bf,D_0__Bacteria	D_1__Firmicutes	D_2__Clostridia	D_3__Clostridiales	D_4__Lachnospiraceae,0.999986059,OTU1152
6145865c4533622d70fda24578b1b62b,D_0__Bacteria	D_1__Fusobacteria	D_2__Fusobacteriia	D_3__Fusobacteriales	D_4__Leptotrichiaceae	D_5__Leptotrichia,0.999999989,OTU1153
30e9f26740ce2a4a0c8c40ea44aab290,D_0__Bacteria	D_1__Actinobacteria	D_2__Actinobacteria	D_3__Corynebacteriales	D_4__Mycobacteriaceae	D_5__Mycobacterium,0.999501136,OTU1154
656aa7906cbb39dc664c0b8e4524724c,D_0__Bacteria	D_1__Actinobacteria	D_2__Actinobacteria	D_3__Micrococcales	D_4__Cellulomonadaceae	D_5__Cellulomonas,0.891722279,OTU1155
b158bb59711750b0a4d9eec7af46286e,D_0__Bacteria	D_1__Actinobacteria	D_2__Actinobacteria	D_3__Micrococcales	D_4__Micrococcaceae	D_5__Arthrobacter,0.855779506,OTU1156
c0501011a549bd4b821d14ed4ec82d1b,D_0__Bacteria	D_1__Firmicutes	D_2__Bacilli	D_3__Bacillales	D_4__Sporolactobacillaceae	D_5__uncultured	D_6__unidentified,0.99998949,OTU1157
ea9780527d72143203b4c2d0c1cf2ff8,D_0__Bacteria	D_1__Actinobacteria	D_2__Actinobacteria	D_3__Pseudonocardiales	D_4__Pseudonocardiaceae	D_5__Saccharomonospora,0.99402071,OTU1158
cbf99fe271acb001b00fc3eaa8906c2a,D_0__Bacteria	D_1__Proteobacteria	D_2__Gammaproteobacteria	D_3__Pseudomonadales	D_4__Pseudomonadaceae	D_5__Pseudomonas,0.999976193,OTU1159
c971d3a57c0bcdfcf377a1a82c05f001,D_0__Bacteria	D_1__Firmicutes	D_2__Negativicutes	D_3__Selenomonadales	D_4__Veillonellaceae	D_5__Veillonella,0.999999261,OTU1160
2304dd6f5c94ad32f64d0e9d06194959,D_0__Bacteria	D_1__Actinobacteria	D_2__Actinobacteria	D_3__Corynebacteriales	D_4__Corynebacteriaceae	D_5__Corynebacterium,0.999714626,OTU1161
9246f9191a8dc06e56d4e3d8b395f51c,D_0__Bacteria	D_1__Actinobacteria	D_2__Actinobacteria	D_3__Micrococcales	D_4__Microbacteriaceae	D_5__Microbacterium,0.955018354,OTU1162
413da9ab856c024f94751d4fdafb1168,D_0__Bacteria	D_1__Actinobacteria	D_2__Actinobacteria	D_3__Micrococcales	D_4__Micrococcaceae	D_5__Micrococcus,0.993369564,OTU1163
8096133b9b577565e66555d43200f04b,D_0__Bacteria	D_1__Firmicutes	D_2__Bacilli	D_3__Lactobacillales	D_4__Streptococcaceae	D_5__Streptococcus,0.999997917,OTU1164
36e4971319d4a753b9bb4f45ad858de5,D_0__Bacteria	D_1__Proteobacteria	D_2__Gammaproteobacteria	D_3__Pseudomonadales	D_4__Moraxellaceae	D_5__Enhydrobacter,0.999998685,OTU1165
751ee7e214b0006f26d75e4b30f00cea,D_0__Bacteria	D_1__Chloroflexi	D_2__Anaerolineae	D_3__SBR1031	D_4__A4b	D_5__OLB15	D_6__Chloroflexi bacterium OLB15,0.912764865,OTU1166
304b4c535d2d39ef058f91c6f4072390,D_0__Bacteria	D_1__Firmicutes	D_2__Bacilli	D_3__Lactobacillales	D_4__Streptococcaceae	D_5__Streptococcus,0.999999591,OTU1167
bc30d34ac169af76aab26367a47a37b7,D_0__Bacteria	D_1__Proteobacteria	D_2__Gammaproteobacteria	D_3__Betaproteobacteriales	D_4__Burkholderiaceae	D_5__Pelomonas,0.841537808,OTU1168
72d843bf967f9dc10292443a569697a9,D_0__Bacteria	D_1__Firmicutes	D_2__Bacilli	D_3__Bacillales	D_4__Listeriaceae	D_5__Listeria,0.99988236,OTU1169
f4e79d08fb5589efb2ea66ed768e7784,D_0__Bacteria	D_1__Actinobacteria	D_2__Actinobacteria	D_3__Propionibacteriales	D_4__Propionibacteriaceae	D_5__Cutibacterium,0.999969182,OTU1170
02b455bd120aaba8f4f4dbb8e83f3d4f,D_0__Bacteria	D_1__Proteobacteria	D_2__Gammaproteobacteria	D_3__Betaproteobacteriales	D_4__Burkholderiaceae	D_5__Massilia,0.862805356,OTU1171
f0c74867c9b8c8bdb4716e0fe4b236aa,D_0__Bacteria	D_1__Proteobacteria	D_2__Gammaproteobacteria	D_3__Betaproteobacteriales	D_4__Burkholderiaceae	D_5__Massilia,0.8715359,OTU1172
8f2007b620c356cc5cc31ca7f4029889,D_0__Bacteria	D_1__Actinobacteria	D_2__Actinobacteria	D_3__Micromonosporales	D_4__Micromonosporaceae,0.999706043,OTU1173
79ee949dd5774e68f2f4bbee92338bcf,D_0__Bacteria	D_1__Cyanobacteria	D_2__Oxyphotobacteria	D_3__Chloroplast,1,OTU1174
f5a7a7fdb7e16b2f8e597eebbe00bb7c,D_0__Bacteria	D_1__Firmicutes	D_2__Bacilli	D_3__Bacillales	D_4__Sporolactobacillaceae	D_5__uncultured	D_6__unidentified,0.999991085,OTU1175
d8366a20ba18cea6fd265597431afaf4,D_0__Bacteria	D_1__Spirochaetes	D_2__Spirochaetia	D_3__Spirochaetales	D_4__Spirochaetaceae	D_5__Treponema,0.999992539,OTU1176
f77c2c1bc134a6bd035165665f79d49a,D_0__Bacteria	D_1__Patescibacteria	D_2__Gracilibacteria	D_3__wastewater metagenome	D_4__wastewater metagenome	D_5__wastewater metagenome	D_6__wastewater metagenome,0.999993211,OTU1177
4e19b3ee56715eae161d8ae2eafa1d37,D_0__Bacteria	D_1__Proteobacteria	D_2__Gammaproteobacteria	D_3__Beggiatoales	D_4__Beggiatoaceae	D_5__Beggiatoa	D_6__Beggiatoa sp. LPN,0.787545217,OTU1178
e72deb5e4b73ce5ff303347ce63bec39,D_0__Bacteria	D_1__Firmicutes	D_2__Bacilli	D_3__Bacillales	D_4__Family X	D_5__Thermicanus	D_6__uncultured bacterium,0.713898972,OTU1179
ff4cf6e1da3ccd04159912bcfba73f83,D_0__Bacteria	D_1__Firmicutes	D_2__Bacilli	D_3__Bacillales	D_4__Paenibacillaceae	D_5__Paenibacillus,0.99512807,OTU1180
588476cd8148a2914f38ffa18b571448,D_0__Bacteria	D_1__Firmicutes	D_2__Clostridia	D_3__Clostridiales	D_4__Christensenellaceae	D_5__Christensenellaceae R-7 group,0.766096513,OTU1181
9f501c2f66cb7ad793883ac873938216,D_0__Bacteria	D_1__Chloroflexi	D_2__Anaerolineae	D_3__Caldilineales	D_4__Caldilineaceae	D_5__uncultured	D_6__uncultured bacterium,0.972867964,OTU1182
01e45b72fb9d9825afb3648e9226170f,D_0__Bacteria	D_1__Firmicutes	D_2__Bacilli	D_3__Bacillales	D_4__Bacillaceae	D_5__Bacillus,0.979221012,OTU1183
68847a76568c005b61396162b9669d09,D_0__Bacteria	D_1__Firmicutes	D_2__Bacilli	D_3__Bacillales	D_4__Bacillaceae	D_5__Anoxybacillus,0.989315706,OTU1184
93067a99a35c8c779102a660779cc802,D_0__Bacteria	D_1__Firmicutes	D_2__Bacilli	D_3__Lactobacillales	D_4__Enterococcaceae	D_5__Enterococcus,0.995707574,OTU1185
3b227d8621b504f6f32a32607c5772dd,D_0__Bacteria	D_1__Bacteroidetes	D_2__Bacteroidia	D_3__Bacteroidales	D_4__Prolixibacteraceae	D_5__Roseimarinus	D_6__uncultured bacterium,0.843339542,OTU1186
b75e911cf15e2f4ef313e160c4c5aeb1,D_0__Bacteria	D_1__Bacteroidetes	D_2__Bacteroidia	D_3__Flavobacteriales	D_4__Weeksellaceae	D_5__Moheibacter	D_6__uncultured bacterium,0.983044098,OTU1187
9bf3145584e0974153c7b26369a592dc,D_0__Bacteria	D_1__Bacteroidetes	D_2__Bacteroidia	D_3__Chitinophagales	D_4__Chitinophagaceae	D_5__Ferruginibacter,0.962432245,OTU1188
e4a560983864cd4b0ca18c907addb91e,D_0__Bacteria	D_1__Firmicutes	D_2__Bacilli	D_3__Bacillales	D_4__Bacillaceae	D_5__Anoxybacillus,0.991663286,OTU1189
7d5ddf40b233f8b68d02e4f85622cdc8,D_0__Bacteria	D_1__Proteobacteria	D_2__Gammaproteobacteria	D_3__Pasteurellales	D_4__Pasteurellaceae	D_5__Haemophilus,0.931302096,OTU1190
49ede61ef0f47f65ed0a80ac83280fd0,D_0__Bacteria	D_1__Proteobacteria	D_2__Gammaproteobacteria	D_3__Pasteurellales	D_4__Pasteurellaceae	D_5__Actinobacillus,0.881631638,OTU1191
6d497a06c91c319b20dcbfab4398da2f,D_0__Bacteria	D_1__Firmicutes	D_2__Bacilli	D_3__Bacillales	D_4__Bacillaceae	D_5__Geobacillus,0.998615849,OTU1192
28c3e5e0f00c911696f8bbb8a51a1a7f,D_0__Bacteria	D_1__Proteobacteria	D_2__Gammaproteobacteria	D_3__Pasteurellales	D_4__Pasteurellaceae	D_5__Haemophilus,0.946475986,OTU1193
788482e1434e7ce1fbbee123e22db3fe,D_0__Bacteria	D_1__Firmicutes	D_2__Bacilli	D_3__Lactobacillales	D_4__Streptococcaceae	D_5__Streptococcus,0.999999825,OTU1194
4c0731409cfe81ea85fdddb90d0e8786,D_0__Bacteria	D_1__Firmicutes	D_2__Clostridia	D_3__Clostridiales	D_4__Lachnospiraceae,0.99878853,OTU1195
5923fb5d6fc21e31c2a9b7aab140ef64,D_0__Bacteria	D_1__Proteobacteria	D_2__Gammaproteobacteria	D_3__Betaproteobacteriales	D_4__Burkholderiaceae	D_5__Ralstonia,0.999468225,OTU1196
0f4519cfe47cb8b1033c952db98bd633,D_0__Bacteria	D_1__Proteobacteria	D_2__Gammaproteobacteria	D_3__Betaproteobacteriales	D_4__Burkholderiaceae	D_5__Ralstonia,0.999511144,OTU1197
8c2aac74f13d5e1a13517f84ea34c2b0,D_0__Bacteria	D_1__Proteobacteria	D_2__Deltaproteobacteria	D_3__Myxococcales	D_4__Haliangiaceae	D_5__Haliangium,0.969865122,OTU1198
c78701c219a0db8e7b67879a3be34d5f,D_0__Bacteria	D_1__Verrucomicrobia	D_2__Verrucomicrobiae	D_3__Verrucomicrobiales	D_4__Rubritaleaceae	D_5__Luteolibacter,0.995116393,OTU1199
a5187d1e2483ff08c876fb28bdae1574,D_0__Bacteria	D_1__Proteobacteria	D_2__Alphaproteobacteria	D_3__Rickettsiales	D_4__Mitochondria	D_5__uncultured bacterium	D_6__uncultured bacterium,0.9033157,OTU1200
53e3acc9b9e896fce3b0a2a5e1359f4a,D_0__Bacteria	D_1__Proteobacteria	D_2__Gammaproteobacteria	D_3__Betaproteobacteriales	D_4__Burkholderiaceae	D_5__Ralstonia,0.999978722,OTU1201
b2bb10293a627ef6710ef96c9037e8a0,D_0__Bacteria	D_1__Firmicutes	D_2__Bacilli	D_3__Bacillales	D_4__Staphylococcaceae	D_5__Staphylococcus,0.999970424,OTU1202
bf8752f390ac3fcb15db529b92facdce,D_0__Bacteria	D_1__Actinobacteria	D_2__Actinobacteria	D_3__Corynebacteriales	D_4__Corynebacteriaceae,0.999994483,OTU1203
8864c17e63612177116661494de44096,D_0__Bacteria	D_1__Fusobacteria	D_2__Fusobacteriia	D_3__Fusobacteriales	D_4__Fusobacteriaceae	D_5__Fusobacterium,0.999952968,OTU1204
06626fb930265457dc32f69fb27bb067,D_0__Bacteria	D_1__Firmicutes	D_2__Bacilli	D_3__Bacillales	D_4__Family X	D_5__Thermicanus	D_6__uncultured bacterium,0.70194923,OTU1205
72d3462fc3218b1277e5344881a2ce9e,D_0__Bacteria	D_1__Actinobacteria	D_2__Actinobacteria	D_3__Corynebacteriales	D_4__Corynebacteriaceae	D_5__Corynebacterium 1,0.998744426,OTU1206
45b14e3fbdf8ae3d7b2a9f38997f51c6,D_0__Bacteria	D_1__Firmicutes	D_2__Bacilli	D_3__Bacillales	D_4__Staphylococcaceae	D_5__Staphylococcus,0.999960847,OTU1207
0c929ca0eaad8ecc02add5a33f79e904,D_0__Bacteria	D_1__Firmicutes	D_2__Bacilli	D_3__Bacillales	D_4__Staphylococcaceae	D_5__Staphylococcus,0.999945341,OTU1208
bad6892472dd8ecc7ec0877da2515c19,D_0__Bacteria	D_1__Proteobacteria	D_2__Gammaproteobacteria	D_3__Betaproteobacteriales	D_4__Burkholderiaceae	D_5__Ralstonia,0.999967533,OTU1209
014eee7d75ae55c7e74054f333d3704b,D_0__Bacteria	D_1__Proteobacteria	D_2__Gammaproteobacteria	D_3__Betaproteobacteriales	D_4__Burkholderiaceae	D_5__Hydrogenophaga,0.963525309,OTU1210
d7160f3372756b6431479ca71b0956bb,D_0__Bacteria	D_1__Proteobacteria	D_2__Deltaproteobacteria	D_3__Myxococcales	D_4__Sandaracinaceae	D_5__uncultured	D_6__uncultured bacterium,0.829926569,OTU1211
c6b0f6afc21dec166decdeec464fed29,D_0__Bacteria	D_1__Bacteroidetes	D_2__Bacteroidia	D_3__Sphingobacteriales	D_4__Sphingobacteriaceae	D_5__Sphingobacterium	D_6__Sphingobacterium sp. 35,0.740642454,OTU1212
399673f988e01823ae5e1e6af2970dd4,D_0__Bacteria	D_1__Bacteroidetes	D_2__Bacteroidia	D_3__Sphingobacteriales	D_4__Sphingobacteriaceae	D_5__Arcticibacter	D_6__uncultured bacterium,0.941135095,OTU1213
a298adbe184e74b5ffb5a4362d2598e7,D_0__Bacteria	D_1__Proteobacteria	D_2__Gammaproteobacteria	D_3__Thiotrichales	D_4__Thiotrichaceae	D_5__Thiothrix,0.99995655,OTU1214
7f2854f5bc989c59fe001debeaabb8bb,D_0__Bacteria	D_1__Proteobacteria	D_2__Deltaproteobacteria	D_3__PB19	D_4__uncultured bacterium	D_5__uncultured bacterium	D_6__uncultured bacterium,0.787000891,OTU1215
7e57dd38b1c6fcb38754f02d7eb2952a,D_0__Bacteria	D_1__Firmicutes	D_2__Bacilli	D_3__Lactobacillales	D_4__Streptococcaceae	D_5__Streptococcus,0.999999143,OTU1216
3d1d2550636372886abcfe0139e977d5,D_0__Bacteria	D_1__Firmicutes	D_2__Bacilli	D_3__Bacillales	D_4__Bacillaceae	D_5__Bacillus,0.998161818,OTU1217
c5700cd852c80ee0ecb02c604ef3854e,D_0__Bacteria	D_1__Proteobacteria	D_2__Gammaproteobacteria	D_3__Betaproteobacteriales	D_4__Burkholderiaceae	D_5__Alcaligenes,0.999997115,OTU1218
a935f29555fee9cc2947d1798fb2eaf7,D_0__Bacteria	D_1__Actinobacteria	D_2__Actinobacteria	D_3__Micrococcales	D_4__Micrococcaceae	D_5__Kocuria,0.99199724,OTU1219
66833f1f62a9d1fa6164d6101771e6b6,D_0__Bacteria	D_1__Firmicutes	D_2__Bacilli	D_3__Bacillales	D_4__Listeriaceae	D_5__Brochothrix,0.99987823,OTU1220
82024f5143c0824ffc95e5698d6ec8f6,D_0__Bacteria	D_1__Firmicutes	D_2__Bacilli	D_3__Lactobacillales	D_4__Streptococcaceae	D_5__Streptococcus,0.999999857,OTU1221
6b8ba0252b8433ba5dce21d41f04049b,D_0__Bacteria	D_1__Proteobacteria	D_2__Gammaproteobacteria	D_3__Pasteurellales	D_4__Pasteurellaceae	D_5__Aggregatibacter	D_6__uncultured bacterium,0.858343856,OTU1222
495eda90ca66fd6ef079edafbfd9a006,D_0__Bacteria	D_1__Actinobacteria	D_2__Actinobacteria	D_3__Actinomycetales	D_4__Actinomycetaceae	D_5__Actinomyces,0.999999493,OTU1223
591d784acb51d9d15d05147b332b495a,D_0__Bacteria	D_1__Proteobacteria	D_2__Gammaproteobacteria	D_3__Betaproteobacteriales	D_4__Burkholderiaceae	D_5__Ralstonia,0.999483593,OTU1224
1608fcf758a98b450770b7c56c6a84df,D_0__Bacteria	D_1__Proteobacteria	D_2__Gammaproteobacteria	D_3__Betaproteobacteriales	D_4__Burkholderiaceae	D_5__Pelomonas,0.807905343,OTU1225
1c8bf79a92410cdffc06693e149476a1,D_0__Bacteria	D_1__Actinobacteria	D_2__Actinobacteria	D_3__Corynebacteriales	D_4__Corynebacteriaceae	D_5__Corynebacterium 1,0.971175979,OTU1226
0f3158b18aad6e768e849c7eb5cafdf9,D_0__Bacteria	D_1__Bacteroidetes	D_2__Bacteroidia	D_3__Flavobacteriales	D_4__Weeksellaceae	D_5__Chryseobacterium,0.786363387,OTU1227
5edbf5e48b05f09518030b8f2499be96,D_0__Bacteria	D_1__Cyanobacteria	D_2__Oxyphotobacteria	D_3__Chloroplast,1,OTU1228
2737046ff580026118482c4bf43a6086,D_0__Bacteria	D_1__Firmicutes	D_2__Bacilli	D_3__Bacillales	D_4__Family XI	D_5__Gemella,0.999985709,OTU1229
2b72b9b8035c4c0c6260485e4143f520,D_0__Bacteria	D_1__Proteobacteria	D_2__Gammaproteobacteria	D_3__Enterobacteriales	D_4__Enterobacteriaceae,0.998805176,OTU1230
c2c92a3cb674f125ad13f15b1dfc178d,D_0__Bacteria	D_1__Proteobacteria	D_2__Gammaproteobacteria	D_3__Betaproteobacteriales	D_4__Neisseriaceae	D_5__uncultured	D_6__uncultured bacterium,0.989474616,OTU1231
3c2b6073348b54f8ac9c8a8fe91762e7,D_0__Bacteria	D_1__Proteobacteria	D_2__Gammaproteobacteria	D_3__Betaproteobacteriales	D_4__Neisseriaceae	D_5__uncultured	D_6__uncultured bacterium,0.989199712,OTU1232
4780be63edff12edab6c1984415f29e2,D_0__Bacteria	D_1__Firmicutes	D_2__Negativicutes	D_3__Selenomonadales	D_4__Veillonellaceae	D_5__Veillonella,0.999999741,OTU1233
f2490cbcfc4040a9caf3ad3541278702,D_0__Bacteria	D_1__Firmicutes	D_2__Clostridia	D_3__Clostridiales	D_4__Lachnospiraceae	D_5__Agathobacter,0.892726629,OTU1234
ddc28c6069c1a941b46f29d68898c905,D_0__Bacteria	D_1__Actinobacteria	D_2__Actinobacteria	D_3__Micrococcales	D_4__Intrasporangiaceae,0.995325536,OTU1235
5894858a82b55a9d892fcf0632f50d23,D_0__Bacteria	D_1__Aegiribacteria,0.999983605,OTU1236
66188d3a3ba588d2be97b7d4d8934ea0,D_0__Bacteria	D_1__Bacteroidetes	D_2__Bacteroidia	D_3__Sphingobacteriales	D_4__Sphingobacteriaceae	D_5__Sphingobacterium	D_6__Sphingobacterium sp. 35,0.933186444,OTU1237
6f67ccef6a851f4bda0178d3ae679a4c,D_0__Bacteria	D_1__Proteobacteria	D_2__Gammaproteobacteria	D_3__Xanthomonadales	D_4__Rhodanobacteraceae	D_5__Dokdonella,0.897677281,OTU1238
629379c707c39feb89ecdc714f0fe832,D_0__Bacteria	D_1__Chloroflexi	D_2__Anaerolineae	D_3__Anaerolineales	D_4__Anaerolineaceae	D_5__Anaerolinea,0.999380957,OTU1239
1c5f993357684e50c509fbe32959eb3d,D_0__Bacteria	D_1__Patescibacteria	D_2__Gracilibacteria	D_3__wastewater metagenome	D_4__wastewater metagenome	D_5__wastewater metagenome	D_6__wastewater metagenome,0.999983316,OTU1240
9b82076f2b898c4841d1a9eb26d340be,D_0__Bacteria	D_1__Proteobacteria	D_2__Gammaproteobacteria	D_3__Betaproteobacteriales	D_4__TRA3-20	D_5__uncultured gamma proteobacterium	D_6__uncultured gamma proteobacterium,0.965837858,OTU1241
1fa61995b34984c273a444afd243a42b,D_0__Bacteria	D_1__Proteobacteria	D_2__Alphaproteobacteria	D_3__Rhizobiales	D_4__Beijerinckiaceae,0.998812529,OTU1242
ae3d5cec0ab63f0789f3c58d4275cd8a,D_0__Bacteria	D_1__Actinobacteria	D_2__Actinobacteria	D_3__Micrococcales	D_4__Micrococcaceae	D_5__Arthrobacter,0.853923632,OTU1243
86aa19d6af66be18c7176793386ae008,D_0__Bacteria,0.813024031,OTU1244
6c81659d631259a6767acb72146297d5,D_0__Bacteria	D_1__Firmicutes	D_2__Bacilli	D_3__Bacillales	D_4__Staphylococcaceae	D_5__Staphylococcus,0.999990219,OTU1245
3457e044806e329ba28ba7fd9b793ea3,D_0__Bacteria	D_1__Firmicutes	D_2__Bacilli	D_3__Bacillales	D_4__Staphylococcaceae	D_5__Staphylococcus,0.999991153,OTU1246
c7b5ff5ebb46e1f4b27831dbe5c6e9a8,D_0__Bacteria	D_1__Proteobacteria	D_2__Alphaproteobacteria	D_3__Rhizobiales	D_4__Rhizobiales Incertae Sedis	D_5__Bauldia,0.982223766,OTU1247
2c34bd75721a5764433c278c0f5b6217,D_0__Bacteria	D_1__Proteobacteria	D_2__Gammaproteobacteria	D_3__Xanthomonadales	D_4__Xanthomonadaceae	D_5__Xanthomonas,0.976912235,OTU1248
7819daf60ce97e7eee2a67efffa38afc,D_0__Bacteria	D_1__Firmicutes	D_2__Bacilli	D_3__Lactobacillales	D_4__Streptococcaceae	D_5__Streptococcus,0.999999519,OTU1249
a7e0b3c21c838e7c2c9b291abb9124d0,D_0__Bacteria	D_1__Firmicutes	D_2__Bacilli	D_3__Bacillales	D_4__Staphylococcaceae	D_5__Staphylococcus,0.999983441,OTU1250
175c45f3cd1ddb87563755baf14d0112,D_0__Bacteria,0.777668045,OTU1251
25517228a98438caa4cb32cd718cefb7,D_0__Bacteria	D_1__Actinobacteria	D_2__Actinobacteria	D_3__Micrococcales	D_4__Micrococcaceae	D_5__Kocuria,0.989954897,OTU1252
5184dacb5181d05e821c4c3de5047877,D_0__Bacteria	D_1__Cyanobacteria	D_2__Oxyphotobacteria	D_3__Chloroplast,0.999999999,OTU1253
8e306498657e53a348a1e04481b6c4d4,D_0__Bacteria	D_1__Actinobacteria	D_2__Actinobacteria	D_3__Propionibacteriales	D_4__Propionibacteriaceae	D_5__Cutibacterium,0.99993928,OTU1254
551aa43f100ffffe7ece713b09da28bc,D_0__Bacteria	D_1__Cyanobacteria	D_2__Oxyphotobacteria	D_3__Chloroplast,1,OTU1255
7d9e8bd3a19ccd132d9e3e6ec905020c,D_0__Bacteria	D_1__Proteobacteria	D_2__Gammaproteobacteria	D_3__Betaproteobacteriales	D_4__Burkholderiaceae	D_5__Ralstonia,0.99962794,OTU1256
eeb7a8a4801a2aec7858ad40434991c9,D_0__Bacteria	D_1__Actinobacteria	D_2__Actinobacteria	D_3__Corynebacteriales	D_4__Corynebacteriaceae	D_5__Corynebacterium 1	D_6__Corynebacterium pseudodiphtheriticum,0.930574789,OTU1257
e4a0d56f3d47d14b9960c2949ded1029,D_0__Bacteria	D_1__Proteobacteria	D_2__Gammaproteobacteria	D_3__Betaproteobacteriales	D_4__Burkholderiaceae	D_5__Variovorax,0.891490632,OTU1258
b243b7d88ba16a9a9dfda53ef92d78e7,D_0__Bacteria	D_1__Proteobacteria	D_2__Gammaproteobacteria	D_3__Betaproteobacteriales	D_4__Burkholderiaceae	D_5__Massilia,0.901024371,OTU1259
9a5fec08bd80fc50eb306d0817ef8f3c,D_0__Bacteria	D_1__Firmicutes	D_2__Bacilli	D_3__Bacillales	D_4__Bacillaceae	D_5__Bacillus,0.97586648,OTU1260
6213e7f6774fa14510034f03da1983cc,D_0__Bacteria	D_1__Patescibacteria	D_2__Saccharimonadia	D_3__Saccharimonadales	D_4__Saccharimonadaceae,0.999903773,OTU1261
62e76f2ae6bdffe509736284b3dce195,D_0__Bacteria	D_1__Patescibacteria	D_2__Saccharimonadia	D_3__Saccharimonadales,0.999995552,OTU1262
b4af71f4fd644f2cdedfedce8ce4ab4e,D_0__Bacteria	D_1__Firmicutes	D_2__Bacilli	D_3__Bacillales	D_4__Family X	D_5__Thermicanus	D_6__uncultured bacterium,0.916463291,OTU1263
f65715e4d74568f1ad9ee28a657e8c76,D_0__Bacteria	D_1__Patescibacteria	D_2__Saccharimonadia	D_3__Saccharimonadales	D_4__Saccharimonadaceae,0.999920096,OTU1264
4cdc149f6c8e8c31fef90d632a247111,D_0__Bacteria	D_1__Proteobacteria	D_2__Gammaproteobacteria	D_3__Betaproteobacteriales	D_4__Burkholderiaceae	D_5__Lautropia	D_6__uncultured bacterium,0.744872762,OTU1265
de2583a6ddc5327f7046d158a9ad1a07,D_0__Bacteria	D_1__Actinobacteria	D_2__Actinobacteria	D_3__Corynebacteriales	D_4__Corynebacteriaceae	D_5__Lawsonella,0.999988725,OTU1266
bc05f2b1852d0bc827d3bf8a48a4c512,D_0__Bacteria	D_1__Actinobacteria	D_2__Actinobacteria	D_3__Corynebacteriales	D_4__Corynebacteriaceae	D_5__Lawsonella,0.999984769,OTU1267
969e7ef6de806f2147c4da7418176f84,D_0__Bacteria	D_1__Cyanobacteria	D_2__Oxyphotobacteria	D_3__Chloroplast,1,OTU1268
b548792db6bc9e569f50afbbee07af67,D_0__Bacteria	D_1__Firmicutes	D_2__Bacilli	D_3__Bacillales	D_4__Bacillaceae	D_5__Bacillus,0.998394932,OTU1269
d456b75d980164e8bdf42b2259810cec,D_0__Bacteria	D_1__Actinobacteria	D_2__Actinobacteria	D_3__Frankiales	D_4__Geodermatophilaceae	D_5__Geodermatophilus,0.92282417,OTU1270
053db66501a66d8fc9d386104ec0e8c2,D_0__Bacteria	D_1__Actinobacteria	D_2__Actinobacteria	D_3__Frankiales	D_4__Geodermatophilaceae	D_5__Geodermatophilus,0.892340622,OTU1271
c4f248c859b7641724fa622879477499,D_0__Bacteria	D_1__Proteobacteria	D_2__Gammaproteobacteria	D_3__Pasteurellales	D_4__Pasteurellaceae	D_5__Haemophilus,0.888201944,OTU1272
16ee7cfbe9a2ddab294d9a11f7a58791,D_0__Bacteria	D_1__Actinobacteria	D_2__Actinobacteria	D_3__Micrococcales	D_4__Dermacoccaceae	D_5__Dermacoccus,0.987200564,OTU1273
a7b848c388a88c8a5b9839b0e5a1d4b4,D_0__Bacteria	D_1__Actinobacteria	D_2__Actinobacteria	D_3__Corynebacteriales	D_4__Corynebacteriaceae	D_5__Corynebacterium 1,0.834323961,OTU1274
bc18d102b4cba3f8720349de47287df0,D_0__Bacteria	D_1__Firmicutes	D_2__Bacilli	D_3__Bacillales	D_4__Paenibacillaceae	D_5__Paenibacillus,0.994523583,OTU1275
4d5ac52fcc27ec22a57c9c71aca63456,D_0__Bacteria	D_1__Firmicutes	D_2__Bacilli	D_3__Lactobacillales	D_4__Streptococcaceae	D_5__Streptococcus,0.999999586,OTU1276
339d76a7379e1ff38861b924657090cd,D_0__Bacteria	D_1__Firmicutes	D_2__Bacilli	D_3__Bacillales	D_4__Staphylococcaceae	D_5__Staphylococcus,0.999982722,OTU1277
c4b5d4daae680708e7c271177ba14a9c,D_0__Bacteria	D_1__Firmicutes	D_2__Bacilli	D_3__Lactobacillales	D_4__Streptococcaceae	D_5__Streptococcus,0.999999592,OTU1278
a1beb2d613e13c423bf8230822fc939b,D_0__Bacteria	D_1__Bacteroidetes	D_2__Bacteroidia	D_3__Bacteroidales	D_4__Prevotellaceae	D_5__Prevotella 6,0.999716646,OTU1279
e6e8c97b90b6481384cc48389a6ef858,D_0__Bacteria	D_1__Firmicutes	D_2__Bacilli	D_3__Lactobacillales	D_4__Lactobacillaceae	D_5__Lactobacillus,0.860360492,OTU1280
d2797abcea695cdcf5c3a9770381343d,D_0__Bacteria	D_1__Proteobacteria	D_2__Gammaproteobacteria	D_3__Betaproteobacteriales	D_4__Burkholderiaceae	D_5__Ralstonia,0.9995224,OTU1281
341ee419cd67cfabe2a230719daee5cc,D_0__Bacteria	D_1__Proteobacteria	D_2__Gammaproteobacteria	D_3__Pseudomonadales	D_4__Moraxellaceae	D_5__Acinetobacter,0.99999905,OTU1282
c45a497bd739ad27c3823196ccd1d126,D_0__Bacteria	D_1__Proteobacteria	D_2__Gammaproteobacteria	D_3__Betaproteobacteriales	D_4__Burkholderiaceae,0.999960415,OTU1283
8fd3575e48f7692bb4feab7320262fe8,D_0__Bacteria	D_1__Firmicutes	D_2__Bacilli	D_3__Lactobacillales	D_4__Streptococcaceae	D_5__Streptococcus,0.999998676,OTU1284
8c59ab8c6afc60d5d52041974aa8b937,D_0__Bacteria	D_1__Proteobacteria	D_2__Alphaproteobacteria	D_3__Sphingomonadales	D_4__Sphingomonadaceae	D_5__Rhizorhapis	D_6__Sphingomonas sp.,0.875005947,OTU1285
6a867f90744b10ceab7ac8ebc679ce47,D_0__Bacteria	D_1__Firmicutes	D_2__Bacilli	D_3__Bacillales	D_4__Staphylococcaceae	D_5__Staphylococcus,0.999956659,OTU1286
9e52ea19e61f80bb08adc0afe2ea8da6,D_0__Bacteria	D_1__Cyanobacteria	D_2__Oxyphotobacteria	D_3__Chloroplast,1,OTU1287
ee40e30b3c9ad6b6c4c82c7944b7a5b3,D_0__Bacteria	D_1__Bacteroidetes	D_2__Bacteroidia	D_3__Flavobacteriales	D_4__Weeksellaceae	D_5__Cloacibacterium,0.939703552,OTU1288
c5de6df12c4c21e5fb05c25aa279d5ff,D_0__Bacteria	D_1__Firmicutes	D_2__Bacilli	D_3__Lactobacillales	D_4__Streptococcaceae	D_5__Streptococcus,0.999998669,OTU1289
b16521ef71d838a5161aa1213973b31e,D_0__Bacteria	D_1__Firmicutes	D_2__Bacilli	D_3__Bacillales	D_4__Staphylococcaceae	D_5__Staphylococcus,0.999992849,OTU1290
1c8e0b6a02868ebc2c33cbad8e4b674f,D_0__Bacteria	D_1__Firmicutes	D_2__Bacilli	D_3__Lactobacillales	D_4__Streptococcaceae	D_5__Lactococcus,0.999998035,OTU1291
a7e081a4fadfc888fa82afc99a4a7436,D_0__Bacteria	D_1__Firmicutes	D_2__Bacilli	D_3__Bacillales	D_4__Staphylococcaceae	D_5__Staphylococcus,0.999997048,OTU1292
b446954211bf178bcaef99e1199209df,D_0__Bacteria	D_1__Actinobacteria	D_2__Actinobacteria	D_3__Micrococcales	D_4__Micrococcaceae,0.999933,OTU1293
1dbc8ef64a8297e8cf860213d1b43c09,D_0__Bacteria	D_1__Proteobacteria	D_2__Gammaproteobacteria	D_3__Betaproteobacteriales	D_4__Burkholderiaceae	D_5__Pigmentiphaga	D_6__uncultured compost bacterium,0.709140859,OTU1294
896acab566a9b744b7b7d00d0f9d381d,D_0__Bacteria	D_1__Planctomycetes	D_2__Planctomycetacia	D_3__Pirellulales	D_4__Pirellulaceae	D_5__uncultured	D_6__uncultured bacterium,0.880267332,OTU1295
fa477419eefe6c83ab3c2debcedac3bd,D_0__Bacteria	D_1__Bacteroidetes	D_2__Bacteroidia	D_3__Sphingobacteriales	D_4__Sphingobacteriaceae	D_5__Sphingobacterium	D_6__Sphingobacterium sp. 35,0.955694817,OTU1296
d4a22487305269491fae4d39f7e91a81,D_0__Bacteria	D_1__Firmicutes	D_2__Clostridia	D_3__Clostridiales	D_4__Ruminococcaceae	D_5__Ruminiclostridium	D_6__[Clostridium] cellulosi,0.999786588,OTU1297
1189429740d1ec612573b5b24d37edff,D_0__Bacteria	D_1__Bacteroidetes	D_2__Bacteroidia	D_3__Bacteroidales	D_4__Tannerellaceae	D_5__Tannerella,0.958887133,OTU1298
83b84dfefc312ac9368c89ecfc715450,D_0__Bacteria	D_1__Firmicutes	D_2__Bacilli	D_3__Bacillales	D_4__Bacillaceae	D_5__Bacillus,0.979518759,OTU1299
f70b64daf223910feec7f553924adff8,D_0__Bacteria	D_1__Chloroflexi	D_2__Anaerolineae	D_3__SJA-15,0.999992662,OTU1300
97a5a6df712ac7cb035a1e51de93558b,D_0__Bacteria	D_1__Actinobacteria	D_2__Actinobacteria	D_3__Corynebacteriales	D_4__Mycobacteriaceae	D_5__Mycobacterium,0.999994367,OTU1301
a047887571279109de8796fcf1e42e55,D_0__Bacteria	D_1__Firmicutes	D_2__Bacilli	D_3__Bacillales	D_4__Staphylococcaceae	D_5__Jeotgalicoccus,0.999904859,OTU1302
565b9ba9498768e66b3794c77fe0b1ed,D_0__Bacteria	D_1__Actinobacteria	D_2__Actinobacteria	D_3__Micrococcales	D_4__Micrococcaceae	D_5__Arthrobacter,0.865450033,OTU1303
5c5bb650b25020fd9badbc960bd7da37,D_0__Bacteria	D_1__Firmicutes	D_2__Bacilli	D_3__Bacillales	D_4__Paenibacillaceae	D_5__Paenibacillus	D_6__Paenibacillus fonticola,0.824903556,OTU1304
e4d6bec4432d9ac3d27ca684ea338c8e,D_0__Bacteria	D_1__Firmicutes	D_2__Bacilli	D_3__Bacillales	D_4__Sporolactobacillaceae	D_5__Tuberibacillus	D_6__anaerobic thermophile IC-BH,0.999108086,OTU1305
622cb346cc6484fcacdd3a582fe71fa0,D_0__Bacteria	D_1__Proteobacteria	D_2__Gammaproteobacteria	D_3__Betaproteobacteriales	D_4__Neisseriaceae	D_5__Neisseria	D_6__uncultured bacterium,0.765046794,OTU1306
8f19c13baf050e534370b54f27ad7458,D_0__Bacteria	D_1__Proteobacteria	D_2__Alphaproteobacteria	D_3__Sphingomonadales	D_4__Sphingomonadaceae	D_5__Sphingomonas,0.931735621,OTU1307
8e3d73a5a0b86d9e1d4b35b826695fa7,D_0__Bacteria	D_1__Proteobacteria	D_2__Gammaproteobacteria	D_3__Pasteurellales	D_4__Pasteurellaceae	D_5__Haemophilus,0.905337134,OTU1308
cddef23586abe5d6abb61b966124d49f,D_0__Bacteria,0.837946269,OTU1309
a36cc78ba5452d6fa3a6cd580292f9b1,D_0__Bacteria	D_1__Firmicutes	D_2__Bacilli	D_3__Lactobacillales	D_4__Streptococcaceae	D_5__Streptococcus,0.999998925,OTU1310
e0fc641ce9a3928ca8f7835a11cab6d9,D_0__Eukaryota	D_1__Opisthokonta	D_2__Nucletmycea	D_3__Fungi,0.802542695,OTU1311
db408b0bd712f401540bb06e631bd3a3,D_0__Bacteria	D_1__Actinobacteria	D_2__Actinobacteria	D_3__Actinomycetales	D_4__Actinomycetaceae	D_5__Actinomyces,0.999998215,OTU1312
218b1608a986aa82fd565df25aa04506,D_0__Bacteria	D_1__Firmicutes	D_2__Negativicutes	D_3__Selenomonadales	D_4__Veillonellaceae	D_5__Dialister	D_6__unidentified,0.998987662,OTU1313
a9c1f2e250cffb51b964c56646e400cb,D_0__Bacteria	D_1__Firmicutes	D_2__Bacilli	D_3__Bacillales	D_4__Paenibacillaceae	D_5__Paenibacillus	D_6__Paenibacillus fonticola,0.809381406,OTU1314
2b6f377f0d5b235f727f857f723bd0dd,D_0__Bacteria	D_1__Proteobacteria	D_2__Gammaproteobacteria	D_3__Pseudomonadales	D_4__Moraxellaceae	D_5__Enhydrobacter,0.999997774,OTU1315
d1a4c14b6a329718abff41a70acee7af,D_0__Bacteria	D_1__Firmicutes	D_2__Bacilli	D_3__Lactobacillales	D_4__Streptococcaceae	D_5__Streptococcus,0.999998946,OTU1316
40071e3f222c36128d1b90cade3e7e62,D_0__Bacteria	D_1__Actinobacteria	D_2__Actinobacteria	D_3__Propionibacteriales	D_4__Propionibacteriaceae	D_5__Cutibacterium,0.999667049,OTU1317
bfb35347178010af126279de5663f0e0,D_0__Bacteria	D_1__Actinobacteria	D_2__Actinobacteria	D_3__Micrococcales	D_4__Micrococcaceae	D_5__Kocuria,0.960918902,OTU1318
5e7a3f7e3b49f55fe370108cc886a7c1,D_0__Bacteria	D_1__Proteobacteria	D_2__Gammaproteobacteria	D_3__Betaproteobacteriales	D_4__Neisseriaceae	D_5__Neisseria,0.903721552,OTU1319
ee3e51768e1337ca27b9a878c642345c,D_0__Bacteria	D_1__Actinobacteria	D_2__Actinobacteria	D_3__Corynebacteriales	D_4__Mycobacteriaceae	D_5__Mycobacterium,0.99999288,OTU1320
e2f0ef14c2ff2a2095a841462df84660,D_0__Bacteria	D_1__Proteobacteria	D_2__Gammaproteobacteria	D_3__Betaproteobacteriales	D_4__Burkholderiaceae	D_5__Alcaligenes,0.999997378,OTU1321
9870b4f77431dca560c8edf7d03ea01c,D_0__Bacteria	D_1__Proteobacteria	D_2__Gammaproteobacteria	D_3__Betaproteobacteriales	D_4__Burkholderiaceae	D_5__Massilia,0.904581909,OTU1322
0df50df94bf1bfc3a29b180465d4a74a,D_0__Bacteria	D_1__Proteobacteria	D_2__Gammaproteobacteria	D_3__Enterobacteriales	D_4__Enterobacteriaceae	D_5__Klebsiella,0.725860947,OTU1323
244bbcc71ae7e704379100f5e3173003,D_0__Bacteria	D_1__Proteobacteria	D_2__Alphaproteobacteria	D_3__Rhodobacterales	D_4__Rhodobacteraceae	D_5__Paracoccus,0.988918544,OTU1324
cc01787e38bfdb4b80f7d79918f7599b,D_0__Bacteria	D_1__Proteobacteria	D_2__Gammaproteobacteria	D_3__Betaproteobacteriales	D_4__Burkholderiaceae	D_5__Ralstonia,0.999983705,OTU1325
595ef4e4e805165b01cd9a1e4882f318,D_0__Bacteria	D_1__Proteobacteria	D_2__Gammaproteobacteria	D_3__Enterobacteriales	D_4__Enterobacteriaceae,0.998986975,OTU1326
424eca601b91390548063b30e9d207c6,D_0__Bacteria	D_1__Firmicutes	D_2__Bacilli	D_3__Lactobacillales	D_4__Streptococcaceae	D_5__Streptococcus,0.999999332,OTU1327
7a0adc681ea44b7aed9e33b3388ffb8c,D_0__Bacteria	D_1__Proteobacteria	D_2__Alphaproteobacteria	D_3__Rhizobiales	D_4__Beijerinckiaceae	D_5__Methylobacterium,0.999712395,OTU1328
b026a008aeb940ecba053cf69efc5bca,D_0__Bacteria	D_1__Chloroflexi	D_2__Anaerolineae	D_3__SBR1031	D_4__A4b	D_5__uncultured bacterium	D_6__uncultured bacterium,0.714461601,OTU1329
8d813de28d4cdd54ec724534e5a71da3,D_0__Bacteria	D_1__Proteobacteria	D_2__Alphaproteobacteria	D_3__Rhizobiales	D_4__Rhizobiaceae	D_5__Ochrobactrum,0.915968125,OTU1330
39fff6bd76d13c193b9641b6a22adb73,D_0__Bacteria	D_1__Proteobacteria	D_2__Gammaproteobacteria	D_3__Xanthomonadales	D_4__Rhodanobacteraceae	D_5__Dokdonella,0.938079427,OTU1331
bf2bc71f3cbc05d688fbeec85a213414,D_0__Bacteria	D_1__Proteobacteria	D_2__Gammaproteobacteria	D_3__Xanthomonadales	D_4__Rhodanobacteraceae	D_5__Dokdonella,0.933111018,OTU1332
0323bb3d838fb79ae1e09406f1fa1570,D_0__Bacteria	D_1__Actinobacteria	D_2__Acidimicrobiia	D_3__Microtrichales	D_4__uncultured	D_5__metagenome	D_6__metagenome,0.845582919,OTU1333
7d5afaa6392c03c711989274166cf082,D_0__Bacteria	D_1__Chloroflexi	D_2__Anaerolineae	D_3__Anaerolineales	D_4__Anaerolineaceae,0.999999981,OTU1334
9725d55bc9733c9d68772607706de17d,D_0__Bacteria	D_1__Firmicutes	D_2__Bacilli	D_3__Lactobacillales	D_4__Enterococcaceae	D_5__Enterococcus,0.995839477,OTU1335
5d0db82aaf106b2081f7740c27ccf3da,D_0__Bacteria	D_1__Firmicutes	D_2__Bacilli	D_3__Bacillales	D_4__Bacillaceae	D_5__Bacillus,0.978885265,OTU1336
ea432cb0f43458c02164ea277795c684,D_0__Bacteria	D_1__Actinobacteria	D_2__Acidimicrobiia	D_3__Microtrichales	D_4__Iamiaceae	D_5__Iamia,0.764484897,OTU1337
3b56dbfc1d55eaa5f26123188b991913,D_0__Bacteria	D_1__Actinobacteria	D_2__Actinobacteria	D_3__Corynebacteriales	D_4__Corynebacteriaceae	D_5__Corynebacterium 1,0.879096925,OTU1338
1bad6cc2b48764f120a23aed674919d5,D_0__Bacteria	D_1__Actinobacteria	D_2__Actinobacteria	D_3__Propionibacteriales	D_4__Nocardioidaceae	D_5__Nocardioides,0.981277734,OTU1339
d7920beece154b24bcbe898287871fe0,D_0__Bacteria	D_1__Actinobacteria	D_2__Actinobacteria	D_3__Propionibacteriales	D_4__Nocardioidaceae	D_5__Nocardioides,0.81495728,OTU1340
81c730536a3650487f9d6aea8e9299c1,D_0__Bacteria	D_1__Firmicutes	D_2__Bacilli	D_3__Bacillales	D_4__Bacillaceae	D_5__Anoxybacillus,0.893552953,OTU1341
944bf941b6f6a46ad782cd785914dab7,D_0__Bacteria	D_1__Proteobacteria	D_2__Alphaproteobacteria	D_3__Rhizobiales	D_4__Beijerinckiaceae	D_5__Methylobacterium,0.999995393,OTU1342
2e68c1dfe278fddc645c0e17a99e628d,D_0__Bacteria	D_1__Chloroflexi	D_2__KD4-96,0.999999796,OTU1343
769e47df99f29c5ff612a5fa453d6bf5,D_0__Bacteria,0.915976008,OTU1344
9c423c6019a469f51b7717443c853d4e,D_0__Bacteria	D_1__Firmicutes	D_2__Bacilli	D_3__Lactobacillales	D_4__Streptococcaceae	D_5__Streptococcus,0.999998704,OTU1345
ef7ad2db392596b40d4bd7ba8dcf4687,D_0__Bacteria	D_1__Proteobacteria	D_2__Gammaproteobacteria	D_3__Pseudomonadales	D_4__Pseudomonadaceae	D_5__Pseudomonas,0.999844481,OTU1346
4ac068343e99b1a2ebc1569d621cdc50,D_0__Bacteria	D_1__Firmicutes	D_2__Bacilli	D_3__Lactobacillales	D_4__Leuconostocaceae	D_5__Weissella,0.999999968,OTU1347
d4a4a2f85b2aa647e7dee479d03ade2b,D_0__Bacteria	D_1__Firmicutes	D_2__Bacilli	D_3__Lactobacillales	D_4__Streptococcaceae	D_5__Streptococcus,0.999999853,OTU1348
86ca53eb8117eab335ca7c65420a986c,D_0__Bacteria	D_1__Bacteroidetes	D_2__Bacteroidia	D_3__Chitinophagales	D_4__Chitinophagaceae	D_5__Hydrotalea,0.999984363,OTU1349
73329cab056d705e2150f4a671f2282f,D_0__Bacteria	D_1__Firmicutes	D_2__Bacilli	D_3__Bacillales	D_4__Paenibacillaceae	D_5__Paenibacillus	D_6__Paenibacillus fonticola,0.829827431,OTU1350
57b9c864e915ddaab8ea20cdb021705d,D_0__Bacteria	D_1__Actinobacteria	D_2__Actinobacteria	D_3__Propionibacteriales	D_4__Propionibacteriaceae	D_5__Cutibacterium,0.99951318,OTU1351
c3dcdead915f741ccfbc41b89d9b3d39,D_0__Bacteria	D_1__Actinobacteria	D_2__Actinobacteria	D_3__Corynebacteriales	D_4__Corynebacteriaceae	D_5__Corynebacterium	D_6__Corynebacterium pyruviciproducens ATCC BAA-1742,0.96756494,OTU1352
7a3d37cbccd752d969f878f713ee8ba4,D_0__Bacteria	D_1__Proteobacteria	D_2__Gammaproteobacteria	D_3__Betaproteobacteriales	D_4__Burkholderiaceae	D_5__Massilia,0.897371877,OTU1353
823b0ddd60ccf43c1302b77a96f578dc,D_0__Bacteria	D_1__Proteobacteria	D_2__Gammaproteobacteria	D_3__Pseudomonadales	D_4__Moraxellaceae	D_5__Acinetobacter,0.999987617,OTU1354
8fae04bb8c221e2ef83780f7e0a6d97d,D_0__Bacteria	D_1__Firmicutes	D_2__Bacilli	D_3__Lactobacillales	D_4__Streptococcaceae	D_5__Streptococcus,0.999999693,OTU1355
825accc3d816457d1139e1bd9ceea97a,D_0__Bacteria	D_1__Firmicutes	D_2__Bacilli	D_3__Bacillales	D_4__Family XI	D_5__Gemella,0.999984982,OTU1356
cfe1c65d08e469a43eaa3ab09e2e003e,D_0__Bacteria	D_1__Firmicutes	D_2__Bacilli	D_3__Bacillales	D_4__Family XI	D_5__Gemella,0.999980198,OTU1357
b5563f0faf683e413971fb6ba13da4ce,D_0__Bacteria	D_1__Proteobacteria	D_2__Alphaproteobacteria	D_3__Rhizobiales	D_4__Xanthobacteraceae,0.999986386,OTU1358
f6ac46c3208f718f9c71000722a0bdd2,D_0__Bacteria	D_1__Patescibacteria	D_2__Saccharimonadia	D_3__Saccharimonadales	D_4__Saccharimonadaceae	D_5__uncultured bacterium	D_6__uncultured bacterium,0.862413691,OTU1359
9d91a6412d6b815717c8309f5e487084,D_0__Bacteria	D_1__Proteobacteria	D_2__Gammaproteobacteria	D_3__Alteromonadales	D_4__Psychromonadaceae	D_5__Psychromonas,0.999982918,OTU1360
98ebbca885db4d1790eb65a60f7f3899,D_0__Bacteria	D_1__Cyanobacteria	D_2__Oxyphotobacteria	D_3__Chloroplast,0.999999999,OTU1361
dfdab723351d36b505d602ee5fac1660,D_0__Bacteria	D_1__Firmicutes	D_2__Clostridia	D_3__Clostridiales	D_4__Lachnospiraceae	D_5__Agathobacter,0.907763138,OTU1362
fb7a5312f5b71767c608433d881c7023,D_0__Bacteria	D_1__Actinobacteria	D_2__Actinobacteria	D_3__Bifidobacteriales	D_4__Bifidobacteriaceae	D_5__Gardnerella	D_6__uncultured bacterium,0.736025221,OTU1363
f445f7b490c805939f6292b74b499bac,D_0__Bacteria	D_1__Firmicutes	D_2__Bacilli	D_3__Bacillales	D_4__Staphylococcaceae	D_5__Staphylococcus,0.999991928,OTU1364
c861dc5c60d3b6ea5f894a44bfdb774c,D_0__Bacteria	D_1__Bacteroidetes	D_2__Rhodothermia	D_3__Rhodothermales	D_4__Rhodothermaceae	D_5__Salinibacter,0.999999988,OTU1365
dbef7a78eddd364bb271d43d1342e2d2,D_0__Bacteria	D_1__Bacteroidetes	D_2__Rhodothermia	D_3__Rhodothermales	D_4__Rhodothermaceae	D_5__Salinibacter,0.999999988,OTU1366
325220324084dbd2fdfde32dfc1c0711,D_0__Bacteria	D_1__Actinobacteria	D_2__Actinobacteria	D_3__Corynebacteriales	D_4__Corynebacteriaceae	D_5__Corynebacterium 1,0.998561599,OTU1367
06f6d6a1088b21bda2e47fedb40cb358,D_0__Bacteria	D_1__Firmicutes	D_2__Clostridia	D_3__Clostridiales	D_4__Family XI	D_5__Anaerococcus	D_6__Anaerococcus vaginalis,0.789854607,OTU1368
1351072ebc3625129a55f04c878ff6dd,D_0__Bacteria	D_1__Proteobacteria	D_2__Gammaproteobacteria	D_3__Betaproteobacteriales	D_4__Burkholderiaceae	D_5__Pelomonas,0.74707289,OTU1369
f6c249237e223ea6ed2546d3d793a95e,D_0__Bacteria	D_1__Firmicutes	D_2__Negativicutes	D_3__Selenomonadales	D_4__Veillonellaceae	D_5__Selenomonas 3,0.999118384,OTU1370
1fbd41c6c8accc931b6285a93ff2f325,D_0__Bacteria	D_1__Actinobacteria	D_2__Actinobacteria	D_3__Micrococcales	D_4__Micrococcaceae	D_5__Kocuria,0.988384391,OTU1371
4cc7fc548eb36ef54bcfd79cef6f5845,D_0__Bacteria	D_1__Proteobacteria	D_2__Alphaproteobacteria	D_3__Rhizobiales	D_4__Devosiaceae,0.980159498,OTU1372
3492b8cb1acf82bfc34157c036a9cf09,D_0__Bacteria	D_1__Proteobacteria	D_2__Alphaproteobacteria	D_3__Rhodobacterales	D_4__Rhodobacteraceae	D_5__Cereibacter,0.801144502,OTU1373
fc3fc67f1364ba55f767fc544487d123,D_0__Bacteria	D_1__Firmicutes	D_2__Clostridia	D_3__Clostridiales	D_4__Christensenellaceae	D_5__uncultured	D_6__uncultured bacterium,0.858956407,OTU1374
a336ae790fff641e95c3e20205805ff2,D_0__Bacteria	D_1__Firmicutes	D_2__Bacilli	D_3__Bacillales	D_4__Family X	D_5__Thermicanus,0.999999931,OTU1375
aee6366d666bae2b2342fc2e950f3783,D_0__Bacteria	D_1__Firmicutes	D_2__Bacilli	D_3__Lactobacillales	D_4__Enterococcaceae	D_5__Enterococcus,0.996288022,OTU1376
9bf526de771ae85a9aff709f2352bd8c,D_0__Bacteria	D_1__Firmicutes	D_2__Bacilli	D_3__Bacillales	D_4__Family X	D_5__Thermicanus,0.999999966,OTU1377
33b296a0571535d205c69e1269ed7713,D_0__Bacteria	D_1__Firmicutes	D_2__Bacilli	D_3__Lactobacillales	D_4__Streptococcaceae	D_5__Streptococcus,0.99999957,OTU1378
764463c7973bd0bd409572f38531fea3,D_0__Bacteria	D_1__Proteobacteria	D_2__Gammaproteobacteria	D_3__Enterobacteriales	D_4__Enterobacteriaceae	D_5__Escherichia-Shigella,0.997099085,OTU1379
60bc7c144511d8a42b0b3d70d6e3c5e6,D_0__Bacteria	D_1__Firmicutes	D_2__Bacilli	D_3__Lactobacillales	D_4__Streptococcaceae	D_5__Streptococcus	D_6__Streptococcus varani,0.955121304,OTU1380
caeba6c8dba5d59f3a9ec8f14f74b3cd,D_0__Bacteria	D_1__Actinobacteria	D_2__Actinobacteria	D_3__Frankiales	D_4__Geodermatophilaceae	D_5__Geodermatophilus,0.887586436,OTU1381
603b919c53865d1bf05f032c3c4396ca,D_0__Bacteria	D_1__Proteobacteria	D_2__Alphaproteobacteria	D_3__Rhodobacterales	D_4__Rhodobacteraceae	D_5__Rubellimicrobium,0.997388607,OTU1382
5471f8dbdd780ac1a9a24798e99662b9,D_0__Bacteria	D_1__Actinobacteria	D_2__Thermoleophilia	D_3__Solirubrobacterales	D_4__Solirubrobacteraceae	D_5__Solirubrobacter,0.998787935,OTU1383
0b6770a767da52bdccabc38ec855e545,D_0__Bacteria	D_1__Firmicutes	D_2__Bacilli	D_3__Bacillales	D_4__Listeriaceae	D_5__Brochothrix	D_6__Brochothrix thermosphacta,0.786360901,OTU1384
672ee3584e1b070970bc6157a4b3c3d9,D_0__Bacteria	D_1__Firmicutes	D_2__Bacilli	D_3__Lactobacillales	D_4__Streptococcaceae	D_5__Streptococcus,0.999998734,OTU1385
69fcedd1980a9195937044f35658e3bb,D_0__Bacteria	D_1__Bacteroidetes	D_2__Bacteroidia	D_3__Bacteroidales	D_4__Prevotellaceae	D_5__Prevotella 7,0.999972482,OTU1386
3715d021df6d5e523c75bc155e041b3a,D_0__Bacteria	D_1__Proteobacteria	D_2__Alphaproteobacteria	D_3__Sphingomonadales	D_4__Sphingomonadaceae,0.99999948,OTU1387
701c46467bb835eb533fb7c2b4ffd5df,D_0__Bacteria	D_1__Proteobacteria	D_2__Deltaproteobacteria	D_3__Bdellovibrionales	D_4__Bacteriovoracaceae	D_5__Peredibacter	D_6__Bacteriovorax sp. EPC3,0.761457515,OTU1388
3bea4806b88b5cc00339e4539e90cace,D_0__Bacteria	D_1__Proteobacteria	D_2__Alphaproteobacteria	D_3__Sphingomonadales	D_4__Sphingomonadaceae,0.999995628,OTU1389
05428219f1df271760c002caa0aed3ec,D_0__Bacteria	D_1__Firmicutes	D_2__Bacilli	D_3__Bacillales	D_4__Staphylococcaceae	D_5__Staphylococcus,0.999994187,OTU1390
b882f994031a89bbf40d04a645ea61a9,D_0__Bacteria	D_1__Actinobacteria	D_2__Actinobacteria	D_3__Micrococcales	D_4__Micrococcaceae,0.988101987,OTU1391
0857554063cace4a7b0dd1845c333e52,D_0__Bacteria	D_1__Bacteroidetes	D_2__Bacteroidia	D_3__Sphingobacteriales	D_4__Sphingobacteriaceae	D_5__Mucilaginibacter	D_6__endosymbiont of Acanthamoeba sp. ATCC 30871 (AC010),0.703618618,OTU1392
54ec5786ee77aaa1bf35f892f5ce13bb,D_0__Bacteria	D_1__Proteobacteria	D_2__Deltaproteobacteria	D_3__Bdellovibrionales	D_4__Bacteriovoracaceae	D_5__Peredibacter,0.999956099,OTU1393
b66a6d4721b0a68a2b09e35470a32a95,D_0__Bacteria	D_1__Proteobacteria	D_2__Gammaproteobacteria	D_3__Enterobacteriales	D_4__Enterobacteriaceae	D_5__Escherichia-Shigella,0.998057074,OTU1394
ea2a1f9c16cb4df1845547d4b0a70539,D_0__Bacteria	D_1__Proteobacteria	D_2__Gammaproteobacteria	D_3__Pseudomonadales	D_4__Moraxellaceae	D_5__Acinetobacter,0.99993032,OTU1395
4029322e14972699822e757a523c657f,D_0__Bacteria	D_1__Proteobacteria	D_2__Gammaproteobacteria	D_3__Betaproteobacteriales	D_4__Burkholderiaceae	D_5__Ralstonia,0.999974586,OTU1396
c9ebd8fd0bddff3d68b4c5c912215309,D_0__Bacteria	D_1__Proteobacteria	D_2__Gammaproteobacteria	D_3__Betaproteobacteriales	D_4__Burkholderiaceae	D_5__Massilia,0.9058333,OTU1397
106f6b3632513df27d83939bbb1b3d04,D_0__Bacteria	D_1__Proteobacteria	D_2__Gammaproteobacteria	D_3__Betaproteobacteriales	D_4__Burkholderiaceae	D_5__Massilia,0.878293435,OTU1398
08d7a0ce551cef5c10e4dfb182f085ea,D_0__Bacteria	D_1__Actinobacteria	D_2__Actinobacteria	D_3__Corynebacteriales	D_4__Corynebacteriaceae	D_5__Lawsonella,0.999891938,OTU1399
03e0989259d73bca1640cb162a8c36aa,D_0__Bacteria	D_1__Proteobacteria	D_2__Gammaproteobacteria	D_3__Enterobacteriales	D_4__Enterobacteriaceae	D_5__Klebsiella,0.724032303,OTU1400
c01168b2e809519ee99d18c2d855e041,D_0__Bacteria	D_1__Bacteroidetes	D_2__Bacteroidia	D_3__Chitinophagales	D_4__Chitinophagaceae	D_5__Flaviaesturariibacter	D_6__Flaviaesturariibacter sp.,0.742702892,OTU1401
4de776ed13904582e44451f92985ba7a,D_0__Bacteria	D_1__Proteobacteria	D_2__Gammaproteobacteria	D_3__Betaproteobacteriales	D_4__Burkholderiaceae	D_5__Pelomonas,0.74489127,OTU1402
95a9031fd39058fbf4bec9358a9b4e18,D_0__Bacteria	D_1__Actinobacteria	D_2__Actinobacteria	D_3__Micrococcales	D_4__Micrococcaceae	D_5__Rothia,0.999373573,OTU1403
ee8c467d7d88e6f0461f5f7b8cdb014f,D_0__Bacteria	D_1__Bacteroidetes	D_2__Bacteroidia	D_3__Chitinophagales	D_4__Chitinophagaceae	D_5__Hydrotalea,0.999985414,OTU1404
e61f2c026ddf420f820d400980eb94dd,D_0__Bacteria	D_1__Proteobacteria	D_2__Gammaproteobacteria	D_3__Oceanospirillales	D_4__Halomonadaceae	D_5__Cobetia,0.990529647,OTU1405
f97c847f6d06d14a7689507efabd2e2c,D_0__Bacteria	D_1__Actinobacteria	D_2__Actinobacteria	D_3__Micrococcales	D_4__Micrococcaceae	D_5__Rothia,0.998625599,OTU1406
90ed82bb7224027eb74abadb329ed76e,D_0__Bacteria	D_1__Bacteroidetes	D_2__Bacteroidia	D_3__Bacteroidales	D_4__Dysgonomonadaceae	D_5__Proteiniphilum	D_6__Inostemma sp. AD-2014,0.745000453,OTU1407
9baf63f55898a3d195c128d2136e5fe7,D_0__Bacteria	D_1__Bacteroidetes	D_2__Bacteroidia	D_3__Chitinophagales	D_4__uncultured,0.976268358,OTU1408
2a1fd544fab33aa55256a03676da9f0e,D_0__Bacteria	D_1__Proteobacteria	D_2__Alphaproteobacteria	D_3__Rhizobiales,0.956412091,OTU1409
d1336c1d385c13d6e6c761e660e1748d,D_0__Bacteria	D_1__Actinobacteria	D_2__Actinobacteria	D_3__Corynebacteriales	D_4__Corynebacteriaceae	D_5__Corynebacterium 1,0.999107624,OTU1410
2ba968986b2c2c9687775cf05dc65eaf,D_0__Bacteria	D_1__Actinobacteria	D_2__Actinobacteria	D_3__Micrococcales	D_4__Microbacteriaceae,0.999695157,OTU1411
1b387a849ba4525bbbbda8c5d0d30ae3,D_0__Bacteria	D_1__Firmicutes	D_2__Bacilli	D_3__Bacillales	D_4__Staphylococcaceae	D_5__Staphylococcus,0.99996897,OTU1412
a23750c896ffb0751019f521f6866846,D_0__Bacteria	D_1__Actinobacteria	D_2__Acidimicrobiia	D_3__Microtrichales	D_4__Iamiaceae	D_5__Iamia	D_6__metagenome,0.771660207,OTU1413
7749f88a01ec8639e788e9818f3e809f,D_0__Bacteria	D_1__Epsilonbacteraeota	D_2__Campylobacteria	D_3__Campylobacterales	D_4__Campylobacteraceae	D_5__Campylobacter	D_6__Campylobacter hominis,0.807329193,OTU1414
50b76d2bc5f860449167c85704f5003d,D_0__Bacteria	D_1__Actinobacteria	D_2__Actinobacteria	D_3__Corynebacteriales	D_4__Corynebacteriaceae	D_5__Lawsonella,0.999992538,OTU1415
cb8de91833217778876a2205dad15d2b,D_0__Bacteria	D_1__Proteobacteria	D_2__Alphaproteobacteria	D_3__Micropepsales	D_4__Micropepsaceae	D_5__Rhizomicrobium,0.982904324,OTU1416
7dd643ad4c0c1ec8d651c5e7bacc783e,D_0__Bacteria	D_1__Proteobacteria	D_2__Gammaproteobacteria	D_3__Betaproteobacteriales	D_4__Burkholderiaceae	D_5__Ralstonia,0.999979222,OTU1417
65ab11b3a7a2832e3e93e96ff6d735e5,D_0__Bacteria	D_1__Patescibacteria	D_2__Saccharimonadia	D_3__Saccharimonadales	D_4__Saccharimonadaceae	D_5__Candidatus Saccharimonas	D_6__uncultured bacterium,0.762587526,OTU1418
427a5b651cbb3f0af59afcb4a288a161,D_0__Bacteria	D_1__Actinobacteria	D_2__Actinobacteria	D_3__Actinomycetales	D_4__Actinomycetaceae	D_5__Actinomyces,0.99998424,OTU1419
0029ecd28a7cf2c0ed1e745fc0546277,D_0__Bacteria	D_1__Proteobacteria	D_2__Alphaproteobacteria	D_3__Rhizobiales	D_4__Rhizobiaceae	D_5__Chelativorans	D_6__uncultured bacterium,0.949399505,OTU1420
fe6f30d78df7e31f4bf862c378814aa6,D_0__Bacteria	D_1__Firmicutes	D_2__Bacilli	D_3__Lactobacillales	D_4__Streptococcaceae	D_5__Streptococcus,0.999999795,OTU1421
9cbe29227bc069406c9568100b5c6f44,D_0__Bacteria	D_1__Firmicutes	D_2__Bacilli	D_3__Lactobacillales	D_4__Streptococcaceae	D_5__Streptococcus,0.999999809,OTU1422
dbf66f8af901e129d55f7b8c0c7738bb,D_0__Bacteria	D_1__Actinobacteria	D_2__Actinobacteria	D_3__Micrococcales	D_4__Dermacoccaceae	D_5__Dermacoccus,0.985034351,OTU1423
dbff9c3b2528cdd704913bd1aa8e760f,D_0__Bacteria	D_1__Firmicutes	D_2__Clostridia	D_3__Clostridiales	D_4__Clostridiaceae 1	D_5__Clostridium sensu stricto 10,0.871735098,OTU1424
3acaa41345667443f196dfa600462f25,D_0__Bacteria	D_1__Proteobacteria	D_2__Gammaproteobacteria	D_3__Enterobacteriales	D_4__Enterobacteriaceae,0.999294678,OTU1425
8c3038fd64bb136a96291c994c88838e,D_0__Bacteria	D_1__Proteobacteria	D_2__Gammaproteobacteria	D_3__Alteromonadales	D_4__Psychromonadaceae	D_5__Psychromonas,0.999976267,OTU1426
c085c6fae2441e330afec283debc9806,D_0__Bacteria	D_1__Firmicutes	D_2__Clostridia	D_3__Thermoanaerobacterales	D_4__Family III	D_5__Thermoanaerobacterium,0.999999995,OTU1427
7bb1b904e782a144eb7a043128825131,D_0__Bacteria	D_1__Firmicutes	D_2__Clostridia	D_3__Clostridiales	D_4__Family XI	D_5__Anaerococcus,1,OTU1428
91ea206872b63c9042cb833b305be72a,D_0__Bacteria	D_1__Proteobacteria	D_2__Gammaproteobacteria	D_3__Pasteurellales	D_4__Pasteurellaceae,0.999999439,OTU1429
7ff687696fbdb5e975550f76b2b6bafd,D_0__Bacteria	D_1__Firmicutes	D_2__Bacilli	D_3__Lactobacillales	D_4__Aerococcaceae	D_5__Abiotrophia	D_6__uncultured bacterium,0.734329173,OTU1430
607f70419afb54bb80362ff6fd25f306,D_0__Bacteria	D_1__Firmicutes	D_2__Bacilli	D_3__Bacillales	D_4__Bacillaceae	D_5__Geobacillus,0.999960547,OTU1431
131c37897770d44f659e82f92875f8e5,D_0__Bacteria	D_1__Bacteroidetes	D_2__Bacteroidia	D_3__Sphingobacteriales	D_4__Sphingobacteriaceae	D_5__Sphingobacterium	D_6__Sphingobacterium sp. 35,0.957296694,OTU1432
ae9fa7bd2e0412a6f4439ecaa65b8ebd,D_0__Bacteria	D_1__Proteobacteria	D_2__Gammaproteobacteria	D_3__Betaproteobacteriales	D_4__Burkholderiaceae	D_5__Tepidimonas,0.941555276,OTU1433
39c7c775556e4b0ff7a715daaf6d757e,D_0__Bacteria	D_1__Firmicutes	D_2__Clostridia	D_3__Clostridiales	D_4__Ruminococcaceae	D_5__Intestinimonas,0.916522778,OTU1434
789645a9fca574bb4f379a69fb3617cd,D_0__Bacteria	D_1__Bacteroidetes	D_2__Bacteroidia	D_3__Bacteroidales	D_4__Paludibacteraceae	D_5__Paludibacter,0.999433152,OTU1435
5e5e5a6652e5e99f9771af9422ac3258,D_0__Bacteria	D_1__Planctomycetes	D_2__Planctomycetacia	D_3__Pirellulales	D_4__Pirellulaceae	D_5__Rhodopirellula,0.959519073,OTU1436
2f4435adf7ba0ab9b5d069d4fff66b3d,D_0__Bacteria	D_1__Firmicutes	D_2__Bacilli	D_3__Bacillales	D_4__Staphylococcaceae	D_5__Staphylococcus,0.999995371,OTU1437
2d97887d885fa91674f84409372e57a6,D_0__Bacteria	D_1__Actinobacteria	D_2__Thermoleophilia	D_3__Solirubrobacterales	D_4__67-14,0.995596767,OTU1438
9a41ec714a94ddd579afb9befa6a4d5c,D_0__Bacteria	D_1__Proteobacteria	D_2__Alphaproteobacteria	D_3__Acetobacterales	D_4__Acetobacteraceae	D_5__Roseomonas	D_6__Roseomonas sp. tsz20,0.837475024,OTU1439
969e34c2bfc0393e49f11857457599c0,D_0__Bacteria	D_1__Firmicutes	D_2__Bacilli	D_3__Bacillales	D_4__Staphylococcaceae	D_5__Staphylococcus,0.999993782,OTU1440
1c9dde03f26573e32d91f2a270211f0e,D_0__Bacteria	D_1__Firmicutes	D_2__Clostridia	D_3__Clostridiales	D_4__Family XI	D_5__Anaerococcus,1,OTU1441
9a59494a42673d3c3919f1b8b2d2af32,D_0__Bacteria	D_1__Proteobacteria	D_2__Gammaproteobacteria	D_3__Alteromonadales	D_4__Alteromonadaceae	D_5__Rheinheimera,0.998684714,OTU1442
17ad73e863d3d1e699d56b7e1db04e5b,D_0__Bacteria	D_1__Bacteroidetes	D_2__Bacteroidia	D_3__Chitinophagales	D_4__Chitinophagaceae	D_5__Hydrotalea,0.999986124,OTU1443
d4b046461b7748d2158b3ef6cc15d7b1,D_0__Bacteria	D_1__Proteobacteria	D_2__Gammaproteobacteria	D_3__Betaproteobacteriales	D_4__Burkholderiaceae	D_5__Tepidimonas,0.979324742,OTU1444
00eb91bc22709163d0fa8b90a188d71b,D_0__Bacteria	D_1__Proteobacteria	D_2__Gammaproteobacteria	D_3__Pseudomonadales	D_4__Moraxellaceae	D_5__Enhydrobacter,0.999998951,OTU1445
07a2588a436660d8831c7fcc9df26765,D_0__Bacteria	D_1__Actinobacteria	D_2__Actinobacteria	D_3__Corynebacteriales	D_4__Corynebacteriaceae	D_5__Corynebacterium 1	D_6__Corynebacterium kroppenstedtii,0.940855488,OTU1446
376829c4888ceb46bb9dddf4bd705fff,D_0__Bacteria	D_1__Proteobacteria,0.777764822,OTU1447
cefda43895f2b8bb02c923eb8fd7c4eb,D_0__Bacteria	D_1__Actinobacteria	D_2__Actinobacteria	D_3__Frankiales	D_4__uncultured,0.991652392,OTU1448
80ba0d06712e5d75970959824c09b217,D_0__Bacteria	D_1__Proteobacteria	D_2__Gammaproteobacteria	D_3__Betaproteobacteriales	D_4__Burkholderiaceae	D_5__Tepidimonas,0.980232697,OTU1449
03d247fa788b1adb04f6c1d23f5c9549,D_0__Bacteria	D_1__Actinobacteria	D_2__Actinobacteria	D_3__Corynebacteriales	D_4__Corynebacteriaceae	D_5__Corynebacterium,0.904629817,OTU1450
6c99bbc3e7a9f1f0b3844dfcbafbece3,D_0__Bacteria	D_1__Firmicutes	D_2__Bacilli	D_3__Bacillales	D_4__Paenibacillaceae	D_5__Paenibacillus	D_6__Paenibacillus fonticola,0.817615463,OTU1451
c316573271af35c42c694996c301ed85,D_0__Bacteria	D_1__Actinobacteria	D_2__Actinobacteria	D_3__Corynebacteriales	D_4__Corynebacteriaceae	D_5__Corynebacterium 1	D_6__Corynebacterium kroppenstedtii,0.896468545,OTU1452
5871aac69b6269cca29ec67025b3d0e7,D_0__Bacteria	D_1__Firmicutes	D_2__Clostridia	D_3__Clostridiales	D_4__Peptococcaceae	D_5__Desulfotomaculum	D_6__Desulfotomaculum nigrificans CO-1-SRB,0.935182611,OTU1453
c34458aebd8b9c6ca03cf44cc11ca3c9,D_0__Bacteria	D_1__Proteobacteria	D_2__Gammaproteobacteria	D_3__Enterobacteriales	D_4__Enterobacteriaceae,0.999377935,OTU1454
3b6ce8de48ae179e35b4c2013fc767c1,D_0__Bacteria	D_1__Proteobacteria	D_2__Gammaproteobacteria	D_3__Pseudomonadales	D_4__Moraxellaceae	D_5__Enhydrobacter,0.999998131,OTU1455
326180f60752d4c254c0ef51aeb87548,D_0__Bacteria	D_1__Proteobacteria	D_2__Gammaproteobacteria	D_3__Enterobacteriales	D_4__Enterobacteriaceae	D_5__Escherichia-Shigella,0.997903753,OTU1456
26c55bc1647276426253b1b18891c828,D_0__Bacteria	D_1__Actinobacteria	D_2__Actinobacteria	D_3__Bifidobacteriales	D_4__Bifidobacteriaceae	D_5__Bifidobacterium,0.999989416,OTU1457
c1bf4f97e2dbaae9ccd23620db6bce56,D_0__Bacteria	D_1__Proteobacteria	D_2__Alphaproteobacteria	D_3__Rhizobiales	D_4__Rhizobiaceae	D_5__Ochrobactrum,0.971771365,OTU1458
ba8cb3edbdfe1ca4a38081bb44aaa265,D_0__Bacteria	D_1__Firmicutes	D_2__Bacilli	D_3__Lactobacillales	D_4__Streptococcaceae	D_5__Streptococcus,0.999998948,OTU1459
0a758d18c509f2cd09eef95c23e4ab29,D_0__Bacteria	D_1__Firmicutes	D_2__Bacilli	D_3__Bacillales	D_4__Family X	D_5__Thermicanus	D_6__uncultured bacterium,0.705829461,OTU1460
e6032a650f28b26ebb7cf58143f33d51,D_0__Bacteria	D_1__Proteobacteria	D_2__Gammaproteobacteria	D_3__Betaproteobacteriales	D_4__Burkholderiaceae	D_5__Massilia,0.850272932,OTU1461
a5d7c722585214b72e0257f6da59848d,D_0__Bacteria	D_1__Firmicutes	D_2__Clostridia	D_3__Clostridiales	D_4__Clostridiaceae 1	D_5__Clostridium sensu stricto 10,0.836051511,OTU1462
601232030a5757d0d581a996daa0b2fa,D_0__Bacteria	D_1__Firmicutes	D_2__Bacilli	D_3__Lactobacillales	D_4__Streptococcaceae	D_5__Lactococcus,0.999996952,OTU1463
813b6342a2ac102d12b4d94d19db4dd8,D_0__Bacteria	D_1__Actinobacteria	D_2__Actinobacteria	D_3__Corynebacteriales	D_4__Corynebacteriaceae	D_5__Corynebacterium 1	D_6__Corynebacterium kroppenstedtii,0.962852912,OTU1464
cd88e28dd1983e846e327a0e1d3bcf22,D_0__Bacteria	D_1__Actinobacteria	D_2__Actinobacteria	D_3__Micrococcales	D_4__Micrococcaceae,0.985597993,OTU1465
3ee470ab7b234d1c0621fe4016c2cec3,D_0__Bacteria	D_1__Proteobacteria	D_2__Alphaproteobacteria	D_3__Sphingomonadales	D_4__Sphingomonadaceae	D_5__Sphingomonas,0.980921727,OTU1466
7934e67c2bd69b971e2d632a579b4a04,D_0__Bacteria	D_1__Actinobacteria	D_2__Actinobacteria	D_3__Micrococcales	D_4__Micrococcaceae	D_5__Rothia	D_6__uncultured bacterium,0.714526779,OTU1467
fd30c1a6f93717488b737f662742d98d,D_0__Bacteria	D_1__Proteobacteria	D_2__Gammaproteobacteria	D_3__Betaproteobacteriales	D_4__Burkholderiaceae	D_5__Ralstonia,0.999967542,OTU1468
0478b98115a879567c36f772cb403b54,D_0__Bacteria	D_1__Firmicutes	D_2__Clostridia	D_3__Clostridiales	D_4__Family XI	D_5__Anaerococcus,0.999999999,OTU1469
a8d41afa5740fb0ac98b87e6d96299ff,D_0__Bacteria	D_1__Firmicutes	D_2__Bacilli	D_3__Lactobacillales	D_4__Leuconostocaceae	D_5__Weissella,0.999999949,OTU1470
cee565f0641d588dab0ff2f80709cc81,D_0__Bacteria	D_1__Firmicutes	D_2__Bacilli	D_3__Bacillales	D_4__Bacillaceae	D_5__Geobacillus,0.999966161,OTU1471
3f927a95d38677b74cfb8ed9b813bc95,D_0__Bacteria	D_1__Firmicutes	D_2__Bacilli	D_3__Bacillales	D_4__Bacillaceae	D_5__Geobacillus,0.999970517,OTU1472
f31a27e7fb3571bdd08ba7216db7fc67,D_0__Bacteria	D_1__Proteobacteria	D_2__Alphaproteobacteria	D_3__Rhizobiales	D_4__Rhizobiaceae,0.999570229,OTU1473
091cfba7c1c7988df8f61b2cec04f782,D_0__Bacteria	D_1__Firmicutes	D_2__Bacilli	D_3__Bacillales	D_4__Bacillaceae	D_5__Geobacillus,0.999887422,OTU1474
c34571f19d36baad520e949f1e7f357f,D_0__Bacteria	D_1__Firmicutes	D_2__Bacilli	D_3__Bacillales	D_4__Bacillaceae	D_5__Geobacillus,0.999963664,OTU1475
4db6cfa9a917db7bf90e5090469c7832,D_0__Bacteria	D_1__Proteobacteria	D_2__Deltaproteobacteria,0.891746381,OTU1476
4ccc3859295daf3a4157de853acdc038,D_0__Bacteria	D_1__Chlamydiae	D_2__Chlamydiae	D_3__Chlamydiales,0.999684806,OTU1477
bd91e3d075110d31ece4830058b33420,D_0__Bacteria	D_1__Proteobacteria	D_2__Gammaproteobacteria	D_3__Betaproteobacteriales	D_4__Burkholderiaceae	D_5__Ralstonia,0.999977279,OTU1478
f20589335d310c43888c342f1ef069cc,Unassigned,0.485095033,OTU1479
5e7d6eb855d19cab020f48c0bdc85738,D_0__Bacteria	D_1__Actinobacteria	D_2__Actinobacteria	D_3__Micrococcales	D_4__Micrococcaceae	D_5__Rothia,0.999356882,OTU1480
492d7e19eaf27d4c0f8913980e5ca1f9,D_0__Bacteria	D_1__Proteobacteria	D_2__Alphaproteobacteria	D_3__Caulobacterales	D_4__Caulobacteraceae	D_5__Brevundimonas,0.99998721,OTU1481
e0da0f97089b12d62b2f856de35a3579,Unassigned,0.511903314,OTU1482
47e78d18ebaa45ccd4a9d36415057a7c,D_0__Bacteria	D_1__Firmicutes	D_2__Negativicutes	D_3__Selenomonadales	D_4__Veillonellaceae	D_5__Negativicoccus	D_6__uncultured bacterium,0.853442975,OTU1483
2d1cc89291124f0bf64250213fdfa48a,D_0__Bacteria	D_1__Firmicutes	D_2__Bacilli	D_3__Bacillales	D_4__Family XI	D_5__Gemella,0.999970587,OTU1484
98c37593476517630c8fbe375cff79ed,D_0__Bacteria	D_1__Actinobacteria	D_2__Actinobacteria	D_3__Corynebacteriales	D_4__Corynebacteriaceae	D_5__Corynebacterium 1,0.999932585,OTU1485
e2fa59af4e39da2f1b8a89d78d3428f0,D_0__Bacteria	D_1__Chloroflexi	D_2__Ktedonobacteria	D_3__C0119	D_4__uncultured Chloroflexi bacterium	D_5__uncultured Chloroflexi bacterium	D_6__uncultured Chloroflexi bacterium,0.996002761,OTU1486
87a70c77a990f37cf7a2e1bda49b3948,D_0__Bacteria	D_1__Proteobacteria	D_2__Gammaproteobacteria	D_3__Pseudomonadales	D_4__Moraxellaceae	D_5__Moraxella	D_6__Marinimicrobia bacterium JGI 0000113-D11,0.762978688,OTU1487
51c169c6f54666696ae880f21aef0b31,D_0__Bacteria	D_1__Firmicutes	D_2__Negativicutes	D_3__Selenomonadales	D_4__Veillonellaceae	D_5__Veillonella,0.999618333,OTU1488
0fa138e04a9232d3ef47a9003ccd6358,D_0__Bacteria	D_1__Actinobacteria	D_2__Actinobacteria	D_3__Bifidobacteriales	D_4__Bifidobacteriaceae	D_5__Bifidobacterium,0.999998704,OTU1489
09ae58d230ee6625bcfe3bd4c0c4c6e0,D_0__Bacteria	D_1__Firmicutes	D_2__Bacilli	D_3__Lactobacillales	D_4__Streptococcaceae	D_5__Streptococcus,0.999997866,OTU1490
efe1e5b3d721bafc8838e6ae8a5e3dbe,D_0__Bacteria	D_1__Proteobacteria	D_2__Gammaproteobacteria	D_3__Pasteurellales	D_4__Pasteurellaceae	D_5__Haemophilus,0.974540897,OTU1491
52e51b1af118b2f6e8dda7818b586013,D_0__Bacteria	D_1__Bacteroidetes	D_2__Bacteroidia	D_3__Flavobacteriales	D_4__Weeksellaceae	D_5__Cloacibacterium,0.884221357,OTU1492
0cbf2bb8b8e8cbb7853ab66c9a281436,D_0__Bacteria	D_1__Proteobacteria	D_2__Gammaproteobacteria	D_3__Betaproteobacteriales	D_4__Burkholderiaceae,0.999901812,OTU1493
9503d4d94a225de831c6024e7a0f32c9,D_0__Bacteria	D_1__Proteobacteria	D_2__Alphaproteobacteria	D_3__Rhodobacterales	D_4__Rhodobacteraceae	D_5__Paracoccus,0.996566813,OTU1494
9d396fc92e8d84cfc4be1a46b25c6a3b,D_0__Bacteria	D_1__Firmicutes	D_2__Bacilli	D_3__Bacillales	D_4__Staphylococcaceae	D_5__Staphylococcus,0.999986631,OTU1495
b94d3505daa1d81cb61b3da5c3301363,D_0__Bacteria	D_1__Bacteroidetes	D_2__Bacteroidia	D_3__Bacteroidales	D_4__Bacteroidaceae	D_5__Bacteroides,0.999998926,OTU1496
77303e422789e6c88ef8de291c98dcce,D_0__Bacteria	D_1__Bacteroidetes	D_2__Bacteroidia	D_3__Bacteroidales	D_4__Bacteroidaceae	D_5__Bacteroides,0.999998805,OTU1497
45e4df3eea68c014ee249ea2325f23e4,D_0__Bacteria	D_1__Proteobacteria	D_2__Gammaproteobacteria	D_3__Alteromonadales	D_4__Psychromonadaceae	D_5__Psychromonas,0.999980891,OTU1498
9b7fdf29ad95ca295f06df7d0e6bbbb6,D_0__Bacteria	D_1__Proteobacteria	D_2__Gammaproteobacteria	D_3__Xanthomonadales	D_4__Xanthomonadaceae	D_5__Stenotrophomonas,0.999373018,OTU1499
9c4ea3b3eb8c65832f2e3b699a4554a6,D_0__Bacteria	D_1__Proteobacteria	D_2__Gammaproteobacteria	D_3__Betaproteobacteriales	D_4__Burkholderiaceae	D_5__Tepidimonas,0.97885161,OTU1500
9a38ec16181fc553773ddd35e76ab57b,D_0__Bacteria	D_1__Actinobacteria	D_2__Actinobacteria	D_3__Actinomycetales	D_4__Actinomycetaceae	D_5__Actinomyces,0.999999277,OTU1501
ac31798ee4795264625474869fcea67d,D_0__Bacteria	D_1__Firmicutes	D_2__Bacilli	D_3__Bacillales	D_4__Staphylococcaceae	D_5__Staphylococcus,0.999987417,OTU1502
9ecc4321c59608931ebf7cf98f934108,D_0__Bacteria	D_1__Actinobacteria	D_2__Actinobacteria	D_3__Propionibacteriales	D_4__Propionibacteriaceae	D_5__Cutibacterium,0.999977229,OTU1503
e5aed2236163f47a2488a5f23ab1cba7,D_0__Bacteria	D_1__Patescibacteria	D_2__Saccharimonadia	D_3__Saccharimonadales	D_4__TM7 phylum sp. oral clone FR058	D_5__TM7 phylum sp. oral clone FR058	D_6__TM7 phylum sp. oral clone FR058,0.997916786,OTU1504
c7bf01c10a7cbe842ecb026df3b52c91,D_0__Bacteria	D_1__Proteobacteria	D_2__Gammaproteobacteria	D_3__Enterobacteriales	D_4__Enterobacteriaceae,0.999610535,OTU1505
5be975a7a71296782d91e9f1701e4f3f,D_0__Bacteria	D_1__Proteobacteria	D_2__Alphaproteobacteria	D_3__Rhodobacterales	D_4__Rhodobacteraceae	D_5__Paracoccus,0.993821549,OTU1506
5d26cea4d213aea5b563077ff8bc8f4e,D_0__Bacteria	D_1__Actinobacteria	D_2__Actinobacteria	D_3__Corynebacteriales	D_4__Mycobacteriaceae	D_5__Mycobacterium,0.999994983,OTU1507
f32266a31238196ffc4460aa67cba52d,D_0__Bacteria,0.800734115,OTU1508
7eb2b354ad3322a4a5825c052ffbd715,D_0__Bacteria	D_1__Actinobacteria	D_2__Actinobacteria	D_3__Corynebacteriales	D_4__Corynebacteriaceae	D_5__Corynebacterium 1	D_6__Corynebacterium pseudodiphtheriticum,0.785075719,OTU1509
89977d8c2cac3d54abc6bfce43f9177a,D_0__Bacteria	D_1__Actinobacteria	D_2__Actinobacteria	D_3__Corynebacteriales	D_4__Mycobacteriaceae	D_5__Mycobacterium,0.99999394,OTU1510
2ea3c6d97a76dfc53773bbd55f7d8381,D_0__Bacteria	D_1__Firmicutes	D_2__Bacilli	D_3__Lactobacillales	D_4__Streptococcaceae	D_5__Streptococcus,0.99999897,OTU1511
627ac59c3a064dc5c13191f01415e969,D_0__Bacteria	D_1__Actinobacteria	D_2__Actinobacteria	D_3__Corynebacteriales	D_4__Mycobacteriaceae	D_5__Mycobacterium,0.999203217,OTU1512
035e14d206be27a0e3667f606c16889c,D_0__Bacteria	D_1__Proteobacteria	D_2__Gammaproteobacteria	D_3__Xanthomonadales	D_4__Xanthomonadaceae	D_5__Pseudoxanthomonas,0.986218283,OTU1513
a62997eb9403f36b129dc4a632c058a7,D_0__Bacteria	D_1__Spirochaetes	D_2__Leptospirae	D_3__Leptospirales	D_4__Leptospiraceae	D_5__Turneriella	D_6__metagenome,0.908413918,OTU1514
19b3cb51a5a7de895219248e4747d6a3,D_0__Bacteria	D_1__Actinobacteria	D_2__Actinobacteria	D_3__Propionibacteriales	D_4__Propionibacteriaceae	D_5__Cutibacterium,0.999972524,OTU1515
c0086afebd077269e593d6a4d082ac7a,D_0__Bacteria	D_1__Planctomycetes	D_2__Phycisphaerae	D_3__Phycisphaerales	D_4__Phycisphaeraceae	D_5__SM1A02,0.999679432,OTU1516
ec41f37107f572a72076b844cbbc448b,D_0__Bacteria	D_1__Firmicutes	D_2__Clostridia	D_3__Clostridiales	D_4__Family XI	D_5__Anaerococcus	D_6__uncultured bacterium,0.833728929,OTU1517
5b342a436da86adbd5d37d8729e6652a,D_0__Bacteria	D_1__Patescibacteria	D_2__Saccharimonadia	D_3__Saccharimonadales	D_4__TM7 phylum sp. oral clone FR058	D_5__TM7 phylum sp. oral clone FR058	D_6__TM7 phylum sp. oral clone FR058,0.998355517,OTU1518
00e28a543ba6c7b9a519cfd1ca3e4fbf,D_0__Bacteria	D_1__Proteobacteria	D_2__Gammaproteobacteria	D_3__Betaproteobacteriales	D_4__Burkholderiaceae	D_5__Ralstonia,0.999967404,OTU1519
677fd9d2664eb3eaad29141440d44f04,D_0__Bacteria	D_1__Proteobacteria	D_2__Gammaproteobacteria	D_3__Betaproteobacteriales	D_4__Burkholderiaceae,0.999938157,OTU1520
bee0a02bf64a41f87569e246723fc38c,D_0__Bacteria	D_1__Proteobacteria	D_2__Gammaproteobacteria	D_3__Betaproteobacteriales	D_4__Nitrosomonadaceae	D_5__MND1,0.999913523,OTU1521
95a5c51c81394d3cd62a96799203cfae,D_0__Bacteria	D_1__Proteobacteria,0.710971591,OTU1522
641d960d60c6d87464bac870f1415e93,D_0__Bacteria	D_1__Bacteroidetes	D_2__Bacteroidia	D_3__Chitinophagales	D_4__Chitinophagaceae	D_5__Hydrotalea,0.999978532,OTU1523
30212d02350943c0ffa6c44d7d5702f7,D_0__Bacteria	D_1__Proteobacteria	D_2__Gammaproteobacteria	D_3__Betaproteobacteriales	D_4__Burkholderiaceae	D_5__Burkholderia-Caballeronia-Paraburkholderia,0.996146696,OTU1524
ec818d2d70d6c5304b21747f9e983569,D_0__Bacteria	D_1__Cyanobacteria	D_2__Melainabacteria	D_3__Obscuribacterales	D_4__uncultured bacterium	D_5__uncultured bacterium	D_6__uncultured bacterium,0.956990261,OTU1525
12d0cc92ea95efa279068ed15f6585cb,Unassigned,0.53853425,OTU1526
c0ed5337fc0f3388de671a155a2f0490,D_0__Bacteria	D_1__Actinobacteria	D_2__Actinobacteria	D_3__Micrococcales	D_4__Micrococcaceae,0.994075009,OTU1527
85f0fd0ff4b1741d83efec4c62a838c4,D_0__Bacteria	D_1__Firmicutes	D_2__Bacilli	D_3__Lactobacillales	D_4__Lactobacillaceae	D_5__Lactobacillus,0.999999412,OTU1528
878d4cde5b4cc3f0a030edb694fb3612,D_0__Bacteria	D_1__Proteobacteria	D_2__Alphaproteobacteria	D_3__Rhizobiales	D_4__Rhizobiaceae	D_5__Allorhizobium-Neorhizobium-Pararhizobium-Rhizobium,0.997255839,OTU1529
abb1df1399f2714df653b5dc136643e3,D_0__Bacteria	D_1__Proteobacteria	D_2__Alphaproteobacteria	D_3__Rickettsiales	D_4__Mitochondria,0.999906355,OTU1530
8db382b13c02395617f472cb409aecfc,D_0__Bacteria	D_1__Proteobacteria	D_2__Alphaproteobacteria	D_3__Sphingomonadales	D_4__Sphingomonadaceae	D_5__Sphingobium,0.998928971,OTU1531
721ed7c3335aba841ff542b4b533b1a0,D_0__Bacteria	D_1__Actinobacteria	D_2__Actinobacteria	D_3__Streptosporangiales	D_4__Thermomonosporaceae	D_5__Thermomonospora	D_6__Streptosporangiaceae bacterium 3-22-3,0.992612629,OTU1532
7eab7fea82561978f1e596f5b5ea4ed7,D_0__Bacteria	D_1__Actinobacteria	D_2__Actinobacteria	D_3__Propionibacteriales	D_4__Propionibacteriaceae	D_5__Cutibacterium,0.999973529,OTU1533
fe284b71a26b55f0d32d141345cc31dc,D_0__Bacteria	D_1__Bacteroidetes	D_2__Bacteroidia	D_3__Bacteroidales	D_4__Bacteroidaceae	D_5__Bacteroides,0.999998942,OTU1534
2a071f709f7aaffc2fd7d3b298629054,D_0__Bacteria	D_1__Bacteroidetes	D_2__Bacteroidia	D_3__Bacteroidales	D_4__Bacteroidaceae	D_5__Bacteroides,0.999999063,OTU1535
18b64fd00903c54ca25b748b5b6cbed2,D_0__Bacteria	D_1__Proteobacteria	D_2__Alphaproteobacteria	D_3__Sphingomonadales	D_4__Sphingomonadaceae	D_5__Sphingomonas,0.932314524,OTU1536
1f94f7bcf10dec5611a4e5656556ecde,D_0__Bacteria	D_1__Firmicutes	D_2__Bacilli	D_3__Lactobacillales	D_4__Streptococcaceae	D_5__Streptococcus,0.999999575,OTU1537
e1bb01e69edac6b3d69632c27cf444fa,D_0__Bacteria	D_1__Firmicutes	D_2__Bacilli	D_3__Lactobacillales	D_4__Streptococcaceae	D_5__Lactococcus,0.99997012,OTU1538
b5f4932e22f07baddcdcf1ba0dd14844,D_0__Bacteria	D_1__Firmicutes	D_2__Bacilli	D_3__Bacillales	D_4__Staphylococcaceae	D_5__Salinicoccus,0.971450652,OTU1539
0e417434a784eed0eb60de1e8ef1d9ee,D_0__Bacteria	D_1__Proteobacteria	D_2__Gammaproteobacteria	D_3__Alteromonadales	D_4__Psychromonadaceae	D_5__Psychromonas,0.999994422,OTU1540
8df38f452a2f843e48b73c33e7a063aa,D_0__Bacteria	D_1__Firmicutes	D_2__Negativicutes	D_3__Selenomonadales	D_4__Veillonellaceae	D_5__Selenomonas 3,0.999142382,OTU1541
9041f32a27027ddaee78e43f96585038,D_0__Bacteria	D_1__Firmicutes	D_2__Negativicutes	D_3__Selenomonadales	D_4__Veillonellaceae	D_5__Veillonella,0.999839089,OTU1542
a8690c5b64dcb0cfb320b3a191b746f5,D_0__Bacteria	D_1__Firmicutes	D_2__Bacilli	D_3__Lactobacillales	D_4__Lactobacillaceae	D_5__Lactobacillus,0.98314601,OTU1543
547f39fb56ffd9feeba1260c999f9f6e,D_0__Bacteria	D_1__Actinobacteria	D_2__Actinobacteria	D_3__Micrococcales	D_4__Microbacteriaceae,0.989080673,OTU1544
b9901019b5c041c72d19542d30e195c8,D_0__Bacteria	D_1__Proteobacteria	D_2__Alphaproteobacteria	D_3__Tistrellales	D_4__Geminicoccaceae	D_5__Candidatus Alysiosphaera,0.999727194,OTU1545
f904a667540b001cdd199afabac5e517,Unassigned,0.549700331,OTU1546
317ab8374ac2ed889e9662c0216b106e,D_0__Bacteria	D_1__Actinobacteria	D_2__Actinobacteria	D_3__Actinomycetales	D_4__Actinomycetaceae	D_5__Actinomyces,0.999955193,OTU1547
44a1a72dcda021f60c2b7d94c25a7bd1,D_0__Bacteria	D_1__Deinococcus-Thermus	D_2__Deinococci	D_3__Thermales	D_4__Thermaceae	D_5__Meiothermus,0.999999995,OTU1548
c0e2e83da333f9ace64f4500e615edc6,D_0__Bacteria	D_1__Firmicutes	D_2__Bacilli	D_3__Lactobacillales	D_4__Streptococcaceae	D_5__Streptococcus,0.99999981,OTU1549
74885c67d233c8f023c6e59aafd8b074,D_0__Bacteria	D_1__Actinobacteria	D_2__Actinobacteria	D_3__Micrococcales	D_4__Micrococcaceae,0.989601946,OTU1550
d28f8cd838271eb36208d57d584f9c29,D_0__Bacteria	D_1__Proteobacteria	D_2__Gammaproteobacteria	D_3__Betaproteobacteriales	D_4__Burkholderiaceae	D_5__Lautropia	D_6__uncultured beta proteobacterium,0.839100031,OTU1551
fdf0f648e81517d08d4462cad6bf2083,D_0__Bacteria	D_1__Actinobacteria	D_2__Thermoleophilia	D_3__Solirubrobacterales	D_4__67-14	D_5__Solirubrobacterales bacterium 67-14	D_6__Solirubrobacterales bacterium 67-14,0.999808379,OTU1552
9279f56cd891ac3d756efd2edcbff2bf,D_0__Bacteria	D_1__Firmicutes	D_2__Bacilli	D_3__Bacillales	D_4__Family X	D_5__Thermicanus	D_6__uncultured bacterium,0.866842464,OTU1553
aeef984ad69ba5fff1854606d7ec42ee,D_0__Bacteria	D_1__Firmicutes	D_2__Bacilli	D_3__Bacillales	D_4__Family X	D_5__Thermicanus,0.999999969,OTU1554
463cd76050aa011c8be05b0ba34a1698,D_0__Bacteria	D_1__Firmicutes	D_2__Bacilli	D_3__Bacillales	D_4__Family X	D_5__Thermicanus	D_6__uncultured bacterium,0.736143743,OTU1555
610b644629991c9f0a0d31df7f533750,D_0__Bacteria	D_1__Proteobacteria	D_2__Deltaproteobacteria	D_3__Myxococcales	D_4__Blfdi19	D_5__uncultured prokaryote	D_6__uncultured prokaryote,0.85069121,OTU1556
4e42b300d200b7bba97d8df25edd0f3c,D_0__Bacteria	D_1__Proteobacteria	D_2__Gammaproteobacteria	D_3__Betaproteobacteriales	D_4__Burkholderiaceae,0.999985244,OTU1557
057cc65bda1a5d0378e84bdd0373e3d0,D_0__Bacteria	D_1__Proteobacteria	D_2__Gammaproteobacteria	D_3__Pasteurellales	D_4__Pasteurellaceae	D_5__Haemophilus,0.905888201,OTU1558
400dab10e519f0f30d9ffec8e0b1a740,D_0__Bacteria	D_1__Actinobacteria	D_2__Actinobacteria	D_3__Bifidobacteriales	D_4__Bifidobacteriaceae	D_5__Gardnerella,0.999985212,OTU1559
1c10ff10552412f3981a3f478f11b728,D_0__Bacteria	D_1__Firmicutes	D_2__Bacilli	D_3__Lactobacillales	D_4__Aerococcaceae	D_5__Abiotrophia	D_6__uncultured bacterium,0.93060287,OTU1560
676443ef3071eb56c8a3878bd927d308,D_0__Bacteria	D_1__Proteobacteria	D_2__Gammaproteobacteria	D_3__Betaproteobacteriales	D_4__Neisseriaceae	D_5__Neisseria,0.999818676,OTU1561
ccd0934739c149570626ee5512d14efa,D_0__Bacteria	D_1__Actinobacteria	D_2__Actinobacteria	D_3__Corynebacteriales	D_4__Corynebacteriaceae	D_5__Corynebacterium 1,0.86232236,OTU1562
ace8485ee75c9d7b145b381c7bb29827,D_0__Bacteria	D_1__Acidobacteria	D_2__Blastocatellia (Subgroup 4)	D_3__Blastocatellales	D_4__Blastocatellaceae	D_5__uncultured	D_6__metagenome,0.794713943,OTU1563
cb19578c181b397eaca595a081f2efa2,D_0__Bacteria	D_1__Proteobacteria	D_2__Alphaproteobacteria	D_3__Rhodobacterales	D_4__Rhodobacteraceae	D_5__Paracoccus,0.991103132,OTU1564
b8cb58fda45522b759b0615286561eca,D_0__Bacteria	D_1__Proteobacteria	D_2__Gammaproteobacteria	D_3__Pseudomonadales	D_4__Moraxellaceae	D_5__Enhydrobacter,0.999996038,OTU1565
091e002366c8a5fbf87711c979ae5259,D_0__Bacteria	D_1__Actinobacteria	D_2__Actinobacteria	D_3__Micrococcales	D_4__Micrococcaceae	D_5__Rothia,0.999894364,OTU1566
0731db4e967a6a5220fcabb734c5ddd4,D_0__Bacteria	D_1__Proteobacteria	D_2__Gammaproteobacteria	D_3__Betaproteobacteriales	D_4__Burkholderiaceae	D_5__Tepidimonas,0.981180683,OTU1567
350cdc7c0ab59f364f204202312deb49,D_0__Bacteria	D_1__Firmicutes	D_2__Bacilli	D_3__Bacillales	D_4__Staphylococcaceae	D_5__Staphylococcus,0.999993946,OTU1568
673f2019893e2010329e202a5ef9f84c,D_0__Bacteria	D_1__Firmicutes	D_2__Bacilli	D_3__Lactobacillales	D_4__Streptococcaceae	D_5__Streptococcus,0.999995071,OTU1569
05857188b7f379d83e02f9aff07a75e1,D_0__Bacteria	D_1__Firmicutes	D_2__Bacilli	D_3__Bacillales	D_4__Staphylococcaceae	D_5__Staphylococcus,0.999962382,OTU1570
779e138e6fd0de4c5d62aea2fcbff3f9,D_0__Bacteria	D_1__Firmicutes	D_2__Bacilli	D_3__Lactobacillales	D_4__Streptococcaceae	D_5__Streptococcus,0.999999277,OTU1571
05f08707848b6f0ff260793147960008,D_0__Bacteria	D_1__Firmicutes	D_2__Clostridia	D_3__Clostridiales	D_4__Ruminococcaceae	D_5__Pseudobacteroides	D_6__uncultured bacterium,0.732545519,OTU1572
abae69bfdd48e408f7690275d83be201,D_0__Bacteria	D_1__Firmicutes	D_2__Negativicutes	D_3__Selenomonadales	D_4__Veillonellaceae	D_5__Veillonella,0.99999836,OTU1573
133700cce8ea6ec9a72a3b4d6df52574,D_0__Bacteria	D_1__Acidobacteria	D_2__Blastocatellia (Subgroup 4)	D_3__Blastocatellales	D_4__Blastocatellaceae	D_5__JGI 0001001-H03,0.914997078,OTU1574
8aea8eb8364d5910e0c60ec01572052e,D_0__Bacteria	D_1__Proteobacteria	D_2__Gammaproteobacteria	D_3__Betaproteobacteriales	D_4__Burkholderiaceae	D_5__Bordetella,0.954361687,OTU1575
3727c08701c73e2ef59eb6a1a5d36b5c,D_0__Bacteria	D_1__Bacteroidetes	D_2__Bacteroidia	D_3__Flavobacteriales	D_4__Weeksellaceae	D_5__Cloacibacterium,0.918267579,OTU1576
32c58b95960fd8f67d7ceb1daa5cc6a1,D_0__Bacteria	D_1__Proteobacteria	D_2__Gammaproteobacteria	D_3__Ectothiorhodospirales	D_4__Thioalkalispiraceae	D_5__Thioalkalispira	D_6__metagenome,0.986414793,OTU1577
bac11bdedf6d1840a791955951f40519,D_0__Bacteria	D_1__Proteobacteria	D_2__Gammaproteobacteria	D_3__Pseudomonadales	D_4__Pseudomonadaceae	D_5__Pseudomonas	D_6__Pseudomonas psychrophila,0.80552669,OTU1578
d96b84dbcbc0a7af1c27208b22fafc31,D_0__Bacteria	D_1__Proteobacteria	D_2__Gammaproteobacteria	D_3__Enterobacteriales	D_4__Enterobacteriaceae	D_5__Escherichia-Shigella,0.99815146,OTU1579
6960b2efba647bf67cc578fcd1371a5e,D_0__Bacteria,0.920757415,OTU1580
0d174f28aa1aa5a8e55119f2c2878452,D_0__Bacteria	D_1__Firmicutes	D_2__Bacilli	D_3__Lactobacillales	D_4__Carnobacteriaceae	D_5__Dolosigranulum	D_6__uncultured bacterium,0.915442002,OTU1581
00af5bd997f04031a05c6d5c886e709c,D_0__Bacteria	D_1__Proteobacteria	D_2__Gammaproteobacteria	D_3__Pseudomonadales	D_4__Moraxellaceae	D_5__Moraxella	D_6__Marinimicrobia bacterium JGI 0000113-D11,0.762777628,OTU1582
f7215001052e5211e82ea77946c4e486,D_0__Bacteria	D_1__Bacteroidetes	D_2__Bacteroidia	D_3__Bacteroidales	D_4__Prevotellaceae	D_5__Alloprevotella,0.999999975,OTU1583
1e6eaedbda2ee7f24e0c9e17161be38a,D_0__Bacteria	D_1__Firmicutes	D_2__Bacilli	D_3__Bacillales	D_4__Family XI	D_5__Gemella,0.99998805,OTU1584
14b4da347eaae33f12a9d15acbed3b42,D_0__Bacteria	D_1__Firmicutes	D_2__Negativicutes	D_3__Selenomonadales	D_4__Veillonellaceae	D_5__Veillonella,0.99999972,OTU1585
cfa8a2334a09cba9ca1260da1783fa88,D_0__Bacteria	D_1__Firmicutes	D_2__Bacilli	D_3__Lactobacillales	D_4__Streptococcaceae	D_5__Streptococcus,0.99999182,OTU1586
21c75d0a505cd5062f6e6dfe5f3e3c21,D_0__Bacteria	D_1__Actinobacteria	D_2__Actinobacteria	D_3__Pseudonocardiales	D_4__Pseudonocardiaceae	D_5__Pseudonocardia,0.998856535,OTU1587
728ddf7e439de9855ede6cb519bb3807,D_0__Bacteria	D_1__Firmicutes	D_2__Bacilli	D_3__Bacillales	D_4__Bacillaceae	D_5__Anoxybacillus,0.992747681,OTU1588
caef06a1a0a5a4db0fb181b7990f550a,D_0__Bacteria	D_1__Proteobacteria	D_2__Gammaproteobacteria	D_3__Enterobacteriales	D_4__Enterobacteriaceae	D_5__Escherichia-Shigella,0.998573298,OTU1589
c628a136baf20bc0c520f6ade6ef24ad,D_0__Bacteria	D_1__Proteobacteria	D_2__Gammaproteobacteria	D_3__Pasteurellales	D_4__Pasteurellaceae	D_5__Haemophilus,0.718015944,OTU1590
00484e74ecec301fc8753a1c7d8d1860,D_0__Bacteria	D_1__Firmicutes	D_2__Bacilli	D_3__Bacillales	D_4__Bacillaceae	D_5__Anoxybacillus,0.984727516,OTU1591
fcec259c5c256c17702944271080f370,D_0__Bacteria	D_1__Bacteroidetes	D_2__Bacteroidia	D_3__Flavobacteriales	D_4__Weeksellaceae	D_5__Cloacibacterium,0.910401767,OTU1592
5c7fb23686fee9c8df8a0ce25a8e8714,D_0__Bacteria	D_1__Proteobacteria	D_2__Gammaproteobacteria	D_3__Cellvibrionales	D_4__Porticoccaceae	D_5__C1-B045	D_6__uncultured bacterium,0.863127182,OTU1593
a6b6f86b7680802fd33ae13438594065,D_0__Bacteria	D_1__Firmicutes	D_2__Bacilli	D_3__Bacillales	D_4__Bacillaceae	D_5__Anoxybacillus,0.987011556,OTU1594
ade46d7a2516a51000ab5d397ae0193c,D_0__Bacteria	D_1__Patescibacteria	D_2__Parcubacteria	D_3__Candidatus Nomurabacteria,0.99528713,OTU1595
23349d428c1dfad3f0bc0c1a0e0587b9,D_0__Bacteria	D_1__Firmicutes	D_2__Bacilli	D_3__Bacillales	D_4__Bacillaceae	D_5__Geobacillus,0.999950786,OTU1596
809b665bf804492dbf03e0cc224dd4c9,D_0__Bacteria	D_1__Actinobacteria	D_2__Actinobacteria	D_3__Propionibacteriales	D_4__Propionibacteriaceae	D_5__Cutibacterium	D_6__Propionibacterium sp. KPL1844,0.965482486,OTU1597
59e76ae926a6664fc28d7aa213ccc363,D_0__Bacteria	D_1__Proteobacteria	D_2__Gammaproteobacteria	D_3__Enterobacteriales	D_4__Enterobacteriaceae	D_5__Escherichia-Shigella,0.955766021,OTU1598
c78321e08f24639c0e190ec1d2c67568,D_0__Bacteria	D_1__Proteobacteria	D_2__Gammaproteobacteria	D_3__Enterobacteriales	D_4__Enterobacteriaceae	D_5__Escherichia-Shigella,0.957085326,OTU1599
cf5f1162685b321a2e8fbd0c6f6c6591,D_0__Bacteria	D_1__Proteobacteria	D_2__Gammaproteobacteria	D_3__Pseudomonadales	D_4__Moraxellaceae	D_5__Acinetobacter,0.999996991,OTU1600
e35e2124520e4bb66f17853a04e90c89,D_0__Bacteria	D_1__Firmicutes	D_2__Bacilli	D_3__Bacillales	D_4__Staphylococcaceae	D_5__Staphylococcus,0.999974662,OTU1601
b540f488f1cd162e8ca93e2d8ca717cb,D_0__Bacteria	D_1__Firmicutes	D_2__Bacilli	D_3__Bacillales	D_4__Bacillaceae	D_5__Anoxybacillus,0.993068845,OTU1602
28752455001f4bb5ff3e64a95ea17663,D_0__Bacteria	D_1__Proteobacteria	D_2__Gammaproteobacteria	D_3__Pasteurellales	D_4__Pasteurellaceae	D_5__Haemophilus,0.908731461,OTU1603
a42a3055ace076ec95c649c79ff8e551,D_0__Bacteria	D_1__Firmicutes	D_2__Bacilli	D_3__Bacillales	D_4__Staphylococcaceae	D_5__Staphylococcus,0.999989962,OTU1604
6cdbb36e43c1f090647904ac0f6e89c1,D_0__Bacteria	D_1__Firmicutes	D_2__Bacilli	D_3__Lactobacillales	D_4__Streptococcaceae	D_5__Streptococcus,0.999996352,OTU1605
707ef384e56ecafe2bd5fe1f2effe941,D_0__Bacteria	D_1__Bacteroidetes	D_2__Bacteroidia	D_3__Chitinophagales	D_4__Chitinophagaceae	D_5__Hydrotalea,0.999982562,OTU1606
8c65466254dd953618bad8bec236e3ea,D_0__Bacteria	D_1__Proteobacteria	D_2__Alphaproteobacteria	D_3__Rhizobiales	D_4__Xanthobacteraceae	D_5__Bradyrhizobium,0.836040193,OTU1607
ec69d15ec5044f1830b8f06ff9d1db8d,D_0__Bacteria	D_1__Firmicutes	D_2__Bacilli	D_3__Bacillales	D_4__Bacillaceae	D_5__Bacillus,0.998430483,OTU1608
2b272b677c618a73af1ae6c88f43bebb,D_0__Bacteria	D_1__Firmicutes	D_2__Bacilli	D_3__Bacillales	D_4__Staphylococcaceae	D_5__Staphylococcus,0.999532463,OTU1609
bf00b4365610ddea9747da0cad7bfc20,D_0__Bacteria	D_1__Firmicutes	D_2__Bacilli	D_3__Lactobacillales	D_4__Enterococcaceae	D_5__Enterococcus,0.997200468,OTU1610
78a3a79b397b16a1fa7b5a05dce59494,D_0__Bacteria	D_1__Firmicutes	D_2__Bacilli	D_3__Bacillales	D_4__Staphylococcaceae	D_5__Staphylococcus,0.999989407,OTU1611
119ed26644266d77ef796c0c6d522c6e,D_0__Bacteria	D_1__Actinobacteria	D_2__Actinobacteria	D_3__Actinomycetales	D_4__Actinomycetaceae	D_5__Actinomyces,0.999998465,OTU1612
fbad552509a7540dfacd72890ce24da0,D_0__Bacteria	D_1__Bacteroidetes	D_2__Bacteroidia	D_3__Bacteroidales	D_4__Tannerellaceae	D_5__Tannerella,0.999971403,OTU1613
4e17a2b564d9340c8e14db877bd22547,D_0__Bacteria	D_1__Firmicutes	D_2__Bacilli	D_3__Lactobacillales	D_4__Streptococcaceae	D_5__Lactococcus,0.999998026,OTU1614
87f99219f483fdc1d98606a015e5dc9b,D_0__Bacteria	D_1__Firmicutes	D_2__Bacilli	D_3__Bacillales	D_4__Paenibacillaceae	D_5__Paenibacillus	D_6__Paenibacillus fonticola,0.817182163,OTU1615
26dc83d86847611232206a7150cc4a7a,D_0__Bacteria	D_1__Bacteroidetes	D_2__Bacteroidia	D_3__Bacteroidales	D_4__Prevotellaceae	D_5__Prevotella	D_6__Prevotella pallens,0.982213374,OTU1616
fc582041d8234fb22fe2b0598d7a6d01,D_0__Bacteria	D_1__Proteobacteria	D_2__Alphaproteobacteria	D_3__Caulobacterales	D_4__Caulobacteraceae	D_5__Brevundimonas,0.996332186,OTU1617
ec071def6cc2950f2e297eed2d71f070,D_0__Bacteria	D_1__Proteobacteria	D_2__Gammaproteobacteria	D_3__Betaproteobacteriales	D_4__Burkholderiaceae	D_5__Massilia,0.893906565,OTU1618
4bdb224030a4e4579f3fe9ce21ca76e7,D_0__Bacteria	D_1__Firmicutes	D_2__Clostridia	D_3__Clostridiales	D_4__Clostridiaceae 1	D_5__Clostridium sensu stricto 10,0.89192045,OTU1619
35a43622cdf2e96d28caca94fb1c4843,D_0__Bacteria	D_1__Firmicutes	D_2__Bacilli	D_3__Bacillales	D_4__Family XI	D_5__Gemella,0.999990662,OTU1620
266d81c6c09a691f06d64f83a80cfc88,D_0__Bacteria	D_1__Actinobacteria	D_2__Actinobacteria	D_3__Bifidobacteriales	D_4__Bifidobacteriaceae	D_5__Gardnerella,0.999989985,OTU1621
5cb5e09fe5cd8b9e934736dbf674edf6,D_0__Bacteria	D_1__Firmicutes	D_2__Bacilli	D_3__Lactobacillales	D_4__Streptococcaceae	D_5__Streptococcus,0.999989024,OTU1622
6a47880a0289a3c89548c8ed8c30eeaf,D_0__Bacteria	D_1__Proteobacteria	D_2__Gammaproteobacteria	D_3__Betaproteobacteriales	D_4__Neisseriaceae	D_5__Neisseria	D_6__uncultured bacterium,0.752536424,OTU1623
f306adfff9d5ebb1c386bf232cfd2fc7,D_0__Bacteria	D_1__Actinobacteria	D_2__Actinobacteria	D_3__Propionibacteriales	D_4__Propionibacteriaceae	D_5__Cutibacterium,0.999966005,OTU1624
37bcc0758d966ff5863f02be17ffc397,D_0__Bacteria	D_1__Proteobacteria	D_2__Gammaproteobacteria	D_3__Betaproteobacteriales	D_4__Burkholderiaceae	D_5__Tepidimonas,0.973981678,OTU1625
ee00582bd0e45f41e170e910f3c5f759,D_0__Bacteria	D_1__Bacteroidetes	D_2__Rhodothermia	D_3__Rhodothermales	D_4__Rhodothermaceae	D_5__Salinibacter,0.999999989,OTU1626
4ee090b9a770a2b9b566863744540437,D_0__Bacteria	D_1__Actinobacteria	D_2__Actinobacteria	D_3__Corynebacteriales	D_4__Corynebacteriaceae	D_5__Lawsonella	D_6__uncultured bacterium,0.732288196,OTU1627
ef3e01c15b1f8a9317f804f0ad2da6a3,D_0__Bacteria	D_1__Firmicutes	D_2__Bacilli	D_3__Lactobacillales	D_4__Streptococcaceae	D_5__Streptococcus,0.999992124,OTU1628
42616b913a7759b8c41e02a5d8624eca,D_0__Bacteria	D_1__Proteobacteria	D_2__Gammaproteobacteria	D_3__Betaproteobacteriales	D_4__Burkholderiaceae	D_5__Tepidimonas,0.982406988,OTU1629
63b7360631a27b29450099bb767cf7ee,D_0__Bacteria	D_1__Firmicutes	D_2__Bacilli	D_3__Lactobacillales	D_4__Streptococcaceae	D_5__Streptococcus,0.999999599,OTU1630
eaf7e4c5a2cacf9f5fbab4ca0c400bee,D_0__Bacteria	D_1__Bacteroidetes	D_2__Bacteroidia	D_3__Flavobacteriales	D_4__Weeksellaceae	D_5__Cloacibacterium,0.931671105,OTU1631
8358b3e4fcaf125ca978727b7d23e054,D_0__Bacteria	D_1__Bacteroidetes	D_2__Bacteroidia	D_3__Chitinophagales	D_4__uncultured,0.905005733,OTU1632
0aa3a5b7cb36ded95bdb8509a3c691f7,D_0__Bacteria	D_1__Bacteroidetes	D_2__Ignavibacteria	D_3__Ignavibacteriales	D_4__Melioribacteraceae	D_5__IheB3-7	D_6__uncultured bacterium,0.874480887,OTU1633
db6f7db4d9b3fee570440cb3395e58f9,D_0__Bacteria	D_1__Firmicutes	D_2__Bacilli	D_3__Bacillales	D_4__Bacillaceae	D_5__Geobacillus,0.999951153,OTU1634
41695fcb98e2f0a312e8b9f60d093b7c,D_0__Bacteria	D_1__Firmicutes	D_2__Bacilli	D_3__Bacillales	D_4__Bacillaceae	D_5__Geobacillus,0.999887663,OTU1635
5794550f819bd16196e6b375d63ac1ea,D_0__Bacteria	D_1__Bacteroidetes	D_2__Bacteroidia	D_3__Flavobacteriales	D_4__Weeksellaceae	D_5__Cloacibacterium,0.938919173,OTU1636
04c061044ba6d383f3e9f39092c6ff06,D_0__Bacteria	D_1__Proteobacteria	D_2__Gammaproteobacteria	D_3__Xanthomonadales	D_4__Xanthomonadaceae	D_5__Pseudoxanthomonas,0.985000148,OTU1637
4b7da4f70dd95370eeed9c9095928d08,D_0__Bacteria	D_1__Firmicutes	D_2__Bacilli	D_3__Lactobacillales	D_4__Streptococcaceae	D_5__Streptococcus,0.99999902,OTU1638
5aa0563855be2bff5a09cb73a63f1655,D_0__Bacteria	D_1__Proteobacteria	D_2__Gammaproteobacteria	D_3__Pasteurellales	D_4__Pasteurellaceae,0.999999793,OTU1639
09e7c234d8df61bdf2515e4658e14cd2,D_0__Bacteria	D_1__Actinobacteria	D_2__Actinobacteria	D_3__Corynebacteriales,0.995899648,OTU1640
8a3be6f28a30a735f8f5631479402d83,D_0__Bacteria	D_1__Gemmatimonadetes	D_2__Gemmatimonadetes	D_3__Gemmatimonadales	D_4__Gemmatimonadaceae,0.999898749,OTU1641
489d72cc1df3d40ed12e287067b627f6,D_0__Bacteria	D_1__Proteobacteria	D_2__Gammaproteobacteria	D_3__Pseudomonadales	D_4__Moraxellaceae	D_5__Enhydrobacter,0.999998676,OTU1642
286860e875b1c873b34136d7ae030acb,D_0__Bacteria	D_1__Firmicutes	D_2__Bacilli	D_3__Bacillales	D_4__Staphylococcaceae	D_5__Staphylococcus,0.804774701,OTU1643
5e13fd2dbd3be65b7ba61062b7cd99be,D_0__Bacteria	D_1__Bacteroidetes	D_2__Bacteroidia	D_3__Bacteroidales	D_4__Prevotellaceae	D_5__Prevotella	D_6__Prevotella sp. oral taxon 299 str. F0039,0.999434637,OTU1644
bcaa3af16584612b46d685e417854b25,D_0__Bacteria	D_1__Bacteroidetes	D_2__Bacteroidia	D_3__Bacteroidales	D_4__Prevotellaceae	D_5__Alloprevotella,0.999999985,OTU1645
75674765b88b79f10491d121ad28eb93,D_0__Bacteria	D_1__Firmicutes	D_2__Bacilli	D_3__Bacillales	D_4__Family XI	D_5__Gemella,0.999984885,OTU1646
bfc1386b32ce183a0f66f347b6159608,D_0__Bacteria	D_1__Firmicutes	D_2__Bacilli	D_3__Bacillales	D_4__Family XI	D_5__Gemella,0.999932861,OTU1647
215e1be17595ca58f24c6233165824a4,D_0__Bacteria	D_1__Firmicutes	D_2__Bacilli	D_3__Bacillales	D_4__Paenibacillaceae	D_5__Paenibacillus	D_6__Paenibacillus fonticola,0.812316623,OTU1648
adeb708ed02766239f1cb0c90456d84f,D_0__Bacteria	D_1__Cyanobacteria	D_2__Oxyphotobacteria	D_3__Chloroplast,1,OTU1649
5972a1bc5870fdce7ca7257e6d81ffe1,D_0__Bacteria	D_1__Proteobacteria	D_2__Alphaproteobacteria	D_3__Rickettsiales	D_4__Mitochondria	D_5__uncultured bacterium	D_6__uncultured bacterium,0.709292506,OTU1650
5fea88b26b3a3242e0e378bbe3c8b450,D_0__Bacteria	D_1__Proteobacteria	D_2__Alphaproteobacteria	D_3__Rickettsiales	D_4__Mitochondria,0.999199778,OTU1651
598b7ddff3defee2fa61e871642c9234,D_0__Bacteria	D_1__Actinobacteria	D_2__Actinobacteria	D_3__Actinomycetales	D_4__Actinomycetaceae	D_5__Actinomyces,0.999998303,OTU1652
4cc808e79537d611969c04128731fd93,D_0__Bacteria	D_1__Actinobacteria	D_2__Actinobacteria	D_3__Micrococcales	D_4__Micrococcaceae	D_5__Rothia,0.998946366,OTU1653
162953ed95f9d4e9d2a2339ea01fac56,D_0__Bacteria	D_1__Firmicutes	D_2__Clostridia	D_3__Clostridiales	D_4__Family XI	D_5__Finegoldia	D_6__uncultured bacterium,0.73885119,OTU1654
9ea0414db5e0ed29c3cd95340a7f7c68,D_0__Bacteria	D_1__Proteobacteria	D_2__Alphaproteobacteria	D_3__Sphingomonadales	D_4__Sphingomonadaceae	D_5__Sphingomonas,0.92292795,OTU1655
0883a34d713496138d40572a3173c8dd,D_0__Bacteria	D_1__Bacteroidetes	D_2__Bacteroidia	D_3__Flavobacteriales	D_4__Weeksellaceae	D_5__Chryseobacterium,0.999586735,OTU1656
67234565eef6b93cc7c3115cb0cec399,D_0__Bacteria	D_1__Firmicutes	D_2__Bacilli	D_3__Bacillales	D_4__Family XI	D_5__Gemella,0.99998675,OTU1657
16952fe5203e7ec394702e8245722f5c,D_0__Bacteria	D_1__Firmicutes	D_2__Bacilli	D_3__Lactobacillales	D_4__Streptococcaceae	D_5__Streptococcus,0.999998191,OTU1658
72ab4982c67612966fa3fdd936f92242,D_0__Bacteria	D_1__Firmicutes	D_2__Bacilli	D_3__Bacillales	D_4__Bacillaceae	D_5__Gracilibacillus,0.997423786,OTU1659
7febd4662579a40c203d7a7e04b0877d,D_0__Bacteria	D_1__Firmicutes	D_2__Bacilli	D_3__Bacillales	D_4__Staphylococcaceae	D_5__Staphylococcus,0.999951265,OTU1660
fe7a31c88b82cfc839db28de5a56822b,D_0__Bacteria	D_1__Firmicutes	D_2__Bacilli	D_3__Bacillales	D_4__Staphylococcaceae	D_5__Staphylococcus,0.999990273,OTU1661
c80ec40e5f1fe9f9b4d928f698d44612,D_0__Bacteria	D_1__Proteobacteria	D_2__Gammaproteobacteria	D_3__Pseudomonadales	D_4__Moraxellaceae	D_5__Moraxella	D_6__Marinimicrobia bacterium JGI 0000113-D11,0.721107539,OTU1662
62d585ad49160557b0f02f4eb16f178f,D_0__Bacteria	D_1__Actinobacteria	D_2__Acidimicrobiia	D_3__Microtrichales	D_4__Iamiaceae	D_5__Iamia,0.887178047,OTU1663
f779fe37baa69513619ba5230f9d904c,D_0__Bacteria	D_1__Firmicutes	D_2__Bacilli	D_3__Lactobacillales	D_4__Streptococcaceae	D_5__Streptococcus,0.999999589,OTU1664
0431a1ed5aaf4099983ae0f5005b83fd,D_0__Bacteria	D_1__Proteobacteria,0.720560694,OTU1665
e01d4854b4e01edb1215e4aac436d974,D_0__Bacteria	D_1__Proteobacteria	D_2__Gammaproteobacteria	D_3__Enterobacteriales	D_4__Enterobacteriaceae	D_5__Escherichia-Shigella,0.998186422,OTU1666
bde572004e3154ee81f8804f7054a894,D_0__Bacteria,0.744878884,OTU1667
ce379e26a6f139fd0143447b6261d8d4,D_0__Bacteria,0.813812647,OTU1668
d8aec2dca1b4e79af70fc379fc7ce291,D_0__Bacteria	D_1__Proteobacteria	D_2__Gammaproteobacteria	D_3__Betaproteobacteriales	D_4__Burkholderiaceae	D_5__Ralstonia,0.999982767,OTU1669
f3bd3c3a63618103127a9310331bf379,D_0__Bacteria	D_1__Proteobacteria	D_2__Gammaproteobacteria	D_3__Betaproteobacteriales	D_4__Burkholderiaceae	D_5__Pelomonas,0.74281653,OTU1670
c4d6806c3406b2c0091ecef29fcfed75,D_0__Bacteria	D_1__Actinobacteria	D_2__Actinobacteria	D_3__Corynebacteriales	D_4__Corynebacteriaceae	D_5__Corynebacterium 1	D_6__Corynebacterium kroppenstedtii,0.952927636,OTU1671
c847c61c8f5fee975679215a80cb9f50,D_0__Bacteria	D_1__Bacteroidetes	D_2__Bacteroidia	D_3__Flavobacteriales	D_4__Weeksellaceae	D_5__Cloacibacterium,0.976451748,OTU1672
904c852e048a88d3ee738c4b1e552550,D_0__Bacteria	D_1__Proteobacteria	D_2__Alphaproteobacteria	D_3__Caulobacterales	D_4__Caulobacteraceae	D_5__Phenylobacterium	D_6__uncultured bacterium,0.700469347,OTU1673
373266f6f0ad8f549528c0a06f5007c5,D_0__Bacteria	D_1__Bacteroidetes	D_2__Bacteroidia	D_3__Chitinophagales	D_4__Chitinophagaceae	D_5__Hydrotalea,0.999979388,OTU1674
6acf602cc39eb81630501df688064a71,D_0__Bacteria	D_1__Actinobacteria	D_2__Actinobacteria	D_3__Propionibacteriales	D_4__Propionibacteriaceae	D_5__Cutibacterium,0.999602846,OTU1675
3f9c2ba8236c0ac8ee60ce755fe1cf2d,D_0__Bacteria	D_1__Firmicutes	D_2__Bacilli	D_3__Lactobacillales	D_4__Streptococcaceae	D_5__Streptococcus,0.999998552,OTU1676
d24805318249b9c221fc04230f671e17,D_0__Bacteria	D_1__Actinobacteria	D_2__Actinobacteria	D_3__Corynebacteriales	D_4__Corynebacteriaceae	D_5__Lawsonella,0.999703402,OTU1677
887989ad14f8c473274eee32a3ebd06c,D_0__Bacteria	D_1__Acidobacteria	D_2__Blastocatellia (Subgroup 4)	D_3__Blastocatellales	D_4__Blastocatellaceae,0.999999396,OTU1678
a03152c4a3a76bc38d44850f2f2a9ed9,D_0__Bacteria	D_1__Proteobacteria	D_2__Gammaproteobacteria	D_3__Betaproteobacteriales	D_4__Burkholderiaceae,0.999999298,OTU1679
a58249ecb816b12b0b9fffc577dca787,D_0__Bacteria	D_1__Proteobacteria	D_2__Gammaproteobacteria	D_3__Enterobacteriales	D_4__Enterobacteriaceae	D_5__Escherichia-Shigella,0.991829501,OTU1680
d520ef68777a43829bcda0776cd91cec,D_0__Bacteria	D_1__Bacteroidetes	D_2__Bacteroidia	D_3__Cytophagales	D_4__Hymenobacteraceae	D_5__Hymenobacter,0.999999847,OTU1681
0c71708494a1c1602e9844e0aa049040,D_0__Bacteria	D_1__Actinobacteria	D_2__Actinobacteria	D_3__Actinomycetales	D_4__Actinomycetaceae	D_5__Actinomyces	D_6__Actinomyces graevenitzii F0530,0.999770298,OTU1682
a29cd8e6f69c9bebf1f3273d15e7dbf1,D_0__Bacteria	D_1__Proteobacteria	D_2__Alphaproteobacteria	D_3__Rickettsiales	D_4__Mitochondria	D_5__uncultured bacterium	D_6__uncultured bacterium,0.838465724,OTU1683
a3deabf09ff2d517f8e003cd5341e4da,D_0__Bacteria,0.715656618,OTU1684
24dfa92376a6093dff3f67fcb6059147,D_0__Bacteria	D_1__Actinobacteria	D_2__Actinobacteria	D_3__Corynebacteriales	D_4__Corynebacteriaceae	D_5__Lawsonella,0.922141686,OTU1685
84676a8e3adf4f726312ec949e5381a1,D_0__Bacteria	D_1__Actinobacteria	D_2__Actinobacteria	D_3__Micrococcales	D_4__Micrococcaceae,0.980880531,OTU1686
e19d5114f5b21e1a4bca07ce1cdf4fe8,D_0__Bacteria	D_1__Firmicutes	D_2__Bacilli	D_3__Bacillales	D_4__Staphylococcaceae	D_5__Staphylococcus,0.99995273,OTU1687
fd2726ac147776bfdd20217fe2523270,D_0__Bacteria	D_1__Proteobacteria	D_2__Gammaproteobacteria	D_3__Enterobacteriales	D_4__Enterobacteriaceae	D_5__Escherichia-Shigella,0.996705677,OTU1688
e54f3fccc2cd5f9b412e7146d09ef62b,D_0__Bacteria	D_1__Actinobacteria	D_2__Actinobacteria	D_3__Micrococcales	D_4__Micrococcaceae	D_5__Kocuria,0.797947784,OTU1689
730fef330cca5f1288f29bf316920c10,D_0__Bacteria	D_1__Actinobacteria	D_2__Actinobacteria	D_3__Actinomycetales	D_4__Actinomycetaceae	D_5__Actinomyces	D_6__Actinomyces odontolyticus,0.75040435,OTU1690
0b9112f50e740408a4dd45618d3bdc20,D_0__Bacteria	D_1__Proteobacteria	D_2__Gammaproteobacteria	D_3__Pseudomonadales	D_4__Moraxellaceae	D_5__Acinetobacter,0.999998461,OTU1691
62ae93db41e8e8bb2c420e3e2c957449,D_0__Bacteria	D_1__Firmicutes	D_2__Bacilli	D_3__Lactobacillales	D_4__Carnobacteriaceae	D_5__Granulicatella,0.883293998,OTU1692
4508f3b5cf1daa7600c925af0c8c7349,D_0__Bacteria	D_1__Actinobacteria	D_2__Actinobacteria	D_3__Corynebacteriales	D_4__Corynebacteriaceae	D_5__Corynebacterium 1,0.845853698,OTU1693
55178eb6b01800fa39b3e18b1c0f7d4d,D_0__Bacteria	D_1__Proteobacteria	D_2__Gammaproteobacteria	D_3__Betaproteobacteriales	D_4__Burkholderiaceae	D_5__Ralstonia,0.999747293,OTU1694
a3b37d63f28f69edd47e3083e21aee52,D_0__Bacteria	D_1__Proteobacteria	D_2__Gammaproteobacteria	D_3__Pasteurellales	D_4__Pasteurellaceae	D_5__Haemophilus	D_6__uncultured bacterium,0.84757579,OTU1695
8db7cf6c28c9d12db02fb34bd5b43c11,D_0__Bacteria	D_1__Actinobacteria	D_2__Actinobacteria	D_3__Corynebacteriales	D_4__Corynebacteriaceae	D_5__Corynebacterium 1	D_6__Corynebacterium pseudodiphtheriticum,0.952786159,OTU1696
990ebf3419a56986e38cd4c5beb1e118,D_0__Bacteria	D_1__Firmicutes	D_2__Bacilli	D_3__Bacillales	D_4__Staphylococcaceae	D_5__Staphylococcus,0.999965651,OTU1697
c4e33a46d364950d6b16919f41f6f2a7,D_0__Bacteria	D_1__Proteobacteria	D_2__Alphaproteobacteria	D_3__Rhodobacterales	D_4__Rhodobacteraceae	D_5__Paracoccus,0.991523506,OTU1698
6d09976c18bb2b1ce387f5b4a4d53671,D_0__Bacteria	D_1__Actinobacteria	D_2__Actinobacteria	D_3__Corynebacteriales	D_4__Corynebacteriaceae	D_5__Lawsonella,0.928128857,OTU1699
b1e542c7fde38f1a87aa98c4e10aed8f,D_0__Bacteria	D_1__Firmicutes	D_2__Bacilli	D_3__Bacillales	D_4__Staphylococcaceae	D_5__Staphylococcus,0.999987664,OTU1700
e81b8ffe5bff960cd13d391f1538330c,D_0__Bacteria	D_1__Proteobacteria	D_2__Gammaproteobacteria	D_3__Pasteurellales	D_4__Pasteurellaceae	D_5__Actinobacillus,0.96011633,OTU1701
692206f25487c3870871176583743e97,D_0__Bacteria	D_1__Proteobacteria	D_2__Gammaproteobacteria	D_3__Pasteurellales	D_4__Pasteurellaceae	D_5__Haemophilus,0.886092063,OTU1702
205b93bca107401ede0e508bc060f188,D_0__Bacteria	D_1__Firmicutes	D_2__Clostridia	D_3__Clostridiales	D_4__Family XI	D_5__Finegoldia	D_6__uncultured bacterium,0.816135986,OTU1703
37c59e4710aa1d5544dd37de3d0780c5,D_0__Bacteria	D_1__Proteobacteria	D_2__Gammaproteobacteria	D_3__Enterobacteriales	D_4__Enterobacteriaceae,0.994515709,OTU1704
f263425ba1deaa2d33722fe637e41862,D_0__Bacteria	D_1__Actinobacteria	D_2__Actinobacteria	D_3__Corynebacteriales	D_4__Corynebacteriaceae	D_5__Corynebacterium 1	D_6__Corynebacterium pseudodiphtheriticum,0.924088222,OTU1705
fb7f5b4967f52c5c235688624915fa06,D_0__Bacteria	D_1__Bacteroidetes	D_2__Bacteroidia	D_3__Bacteroidales	D_4__Bacteroidaceae	D_5__Bacteroides,0.999999991,OTU1706
226c8739fe0071d2abe71ed63ab49fb3,D_0__Bacteria	D_1__Firmicutes	D_2__Bacilli	D_3__Bacillales,0.989531342,OTU1707
3d258c1efd4fa8ff789e0fe2ec0453e2,D_0__Bacteria	D_1__Bacteroidetes	D_2__Bacteroidia	D_3__Flavobacteriales	D_4__Flavobacteriaceae	D_5__Flavobacterium,0.999900754,OTU1708
5a5cf83c53a8a2e7fcea79a519ace63d,D_0__Bacteria	D_1__Firmicutes	D_2__Clostridia	D_3__Clostridiales	D_4__Ruminococcaceae	D_5__Ruminiclostridium 1,0.999732677,OTU1709
88527328a6a2e16783af1acb48fbd498,D_0__Bacteria	D_1__Chloroflexi	D_2__OLB14,0.989795219,OTU1710
36ceb3615937826e47fd1f23e4ec710c,D_0__Bacteria	D_1__Firmicutes	D_2__Bacilli	D_3__Bacillales	D_4__Staphylococcaceae	D_5__Staphylococcus,0.99892327,OTU1711
8ef695422f86c371c03038b3b7760d66,D_0__Bacteria	D_1__Proteobacteria	D_2__Gammaproteobacteria	D_3__Pseudomonadales	D_4__Moraxellaceae	D_5__Acinetobacter,0.999923606,OTU1712
44ade9f8eba81cbcfb9158e6b7e9a38e,D_0__Bacteria	D_1__Firmicutes	D_2__Clostridia	D_3__Clostridiales	D_4__Peptostreptococcaceae	D_5__Terrisporobacter,0.972482519,OTU1713
0b9f08c86c61b7bed2b485498edecb0b,Unassigned,0.770723405,OTU1714
4131fe42678257e09c5826339072d3c2,D_0__Bacteria	D_1__Chloroflexi	D_2__Ktedonobacteria	D_3__B12-WMSP1	D_4__uncultured bacterium	D_5__uncultured bacterium	D_6__uncultured bacterium,0.985699225,OTU1715
7133134e7a669756dd50b186977b4b81,D_0__Bacteria	D_1__Firmicutes	D_2__Bacilli	D_3__Bacillales	D_4__Listeriaceae	D_5__Listeria,0.907752722,OTU1716
64077360ea6d4e0aa6e987659d2ed156,D_0__Bacteria	D_1__Proteobacteria	D_2__Gammaproteobacteria	D_3__Enterobacteriales	D_4__Enterobacteriaceae,0.996977712,OTU1717
6bf0c6eddc10fcad3ef471064353982b,D_0__Bacteria	D_1__Firmicutes	D_2__Bacilli	D_3__Bacillales	D_4__Bacillaceae	D_5__Bacillus,0.994111767,OTU1718
2d330e61dc5a4e137c57d0177f1319ea,D_0__Bacteria	D_1__Proteobacteria	D_2__Gammaproteobacteria	D_3__Enterobacteriales	D_4__Enterobacteriaceae,0.990713817,OTU1719
1579bfa5f5d0df48579568577021b12f,D_0__Bacteria	D_1__Firmicutes	D_2__Bacilli	D_3__Lactobacillales	D_4__Enterococcaceae	D_5__Enterococcus,0.997104875,OTU1720
d81931ac4f2d7898d0f1242e0518cade,D_0__Bacteria	D_1__Firmicutes	D_2__Bacilli	D_3__Lactobacillales	D_4__Enterococcaceae	D_5__Enterococcus,0.99745485,OTU1721
10d3298bb174b24f9493f60f152b18d0,D_0__Bacteria	D_1__Fusobacteria	D_2__Fusobacteriia	D_3__Fusobacteriales	D_4__Leptotrichiaceae	D_5__Leptotrichia,0.999999902,OTU1722
077252535494b8d8bd895df42824e72b,D_0__Bacteria	D_1__Actinobacteria	D_2__Actinobacteria	D_3__Actinomycetales	D_4__Actinomycetaceae	D_5__Actinomyces,0.999999197,OTU1723
3bb6bc2364de35501e7d1b32c95efbe7,D_0__Bacteria	D_1__Deinococcus-Thermus	D_2__Deinococci	D_3__Thermales	D_4__Thermaceae	D_5__Meiothermus,0.999999994,OTU1724
8fb911ebdcd73c502b0f678b5ad4c19e,D_0__Bacteria	D_1__Firmicutes	D_2__Bacilli	D_3__Bacillales	D_4__Bacillaceae	D_5__Bacillus,0.999726049,OTU1725
06c46945485e5221429fcb95c324262f,D_0__Bacteria	D_1__Firmicutes	D_2__Bacilli	D_3__Bacillales	D_4__Bacillaceae	D_5__Bacillus,0.999743126,OTU1726
5e771512f9c2171991ab47095d529666,D_0__Bacteria	D_1__Proteobacteria	D_2__Gammaproteobacteria	D_3__Enterobacteriales	D_4__Enterobacteriaceae,0.99916578,OTU1727
2932f10806a2a2e077d7ebabe6cfde9a,D_0__Bacteria	D_1__Firmicutes	D_2__Bacilli	D_3__Lactobacillales	D_4__Streptococcaceae	D_5__Streptococcus,0.999998795,OTU1728
a0956248a2b232ae27ae1e6d70e3954a,D_0__Bacteria	D_1__Firmicutes	D_2__Bacilli	D_3__Bacillales	D_4__Family X	D_5__Thermicanus,0.999999924,OTU1729
5c2e10fcdb24ce3ad71131dde00e16ea,D_0__Bacteria	D_1__Fusobacteria	D_2__Fusobacteriia	D_3__Fusobacteriales	D_4__Fusobacteriaceae	D_5__Fusobacterium,0.999999979,OTU1730
7cafd7728af74b81c1292881b9e004e5,D_0__Bacteria	D_1__Firmicutes	D_2__Bacilli	D_3__Bacillales	D_4__Bacillaceae	D_5__Bacillus,0.976370405,OTU1731
1995b6dcee69540d1dabd3ddbecc3818,D_0__Bacteria	D_1__Actinobacteria	D_2__Actinobacteria	D_3__Corynebacteriales	D_4__Corynebacteriaceae	D_5__Lawsonella,0.999989137,OTU1732
fd8c832987efe2284e84c40b9bd61f05,D_0__Bacteria	D_1__Actinobacteria	D_2__Actinobacteria	D_3__Corynebacteriales	D_4__Corynebacteriaceae	D_5__Lawsonella,0.999989557,OTU1733
0ac0598abc2117179dd2c325faf07c2f,D_0__Bacteria	D_1__Proteobacteria	D_2__Gammaproteobacteria	D_3__Enterobacteriales	D_4__Enterobacteriaceae	D_5__Serratia,0.884117542,OTU1734
369a3708fa73f398e9427bec83a7d738,D_0__Bacteria	D_1__Proteobacteria	D_2__Gammaproteobacteria	D_3__Alteromonadales	D_4__Psychromonadaceae	D_5__Psychromonas,0.999984466,OTU1735
60f144c421309e24f1feb21877c731f9,D_0__Bacteria	D_1__Proteobacteria	D_2__Gammaproteobacteria	D_3__Betaproteobacteriales	D_4__Burkholderiaceae	D_5__Ralstonia,0.999973499,OTU1736
2a697297bb182e4723b237301542901f,D_0__Eukaryota	D_1__Opisthokonta	D_2__Nucletmycea	D_3__Fungi,0.86227401,OTU1737
b573d09da959f0f1ba8477c2363d7162,D_0__Bacteria	D_1__Proteobacteria	D_2__Gammaproteobacteria	D_3__Pseudomonadales	D_4__Moraxellaceae	D_5__Acinetobacter,0.999989095,OTU1738
170e20fbbf4248420247b9a0e46043be,D_0__Bacteria	D_1__Proteobacteria	D_2__Gammaproteobacteria	D_3__Betaproteobacteriales	D_4__Burkholderiaceae	D_5__Burkholderia-Caballeronia-Paraburkholderia,0.995384733,OTU1739
592c4f3645d56f17280f8d8a6135403d,D_0__Bacteria,0.811838517,OTU1740
62acfff464009062bbff2b30e34b33c1,D_0__Bacteria	D_1__Proteobacteria	D_2__Gammaproteobacteria	D_3__Betaproteobacteriales	D_4__Burkholderiaceae	D_5__Pelomonas,0.78834012,OTU1741
560db23d18f23473f27197773dbda021,D_0__Bacteria	D_1__Bacteroidetes	D_2__Bacteroidia	D_3__Bacteroidales	D_4__Prevotellaceae	D_5__Prevotella 7,0.999954467,OTU1742
38cbe865ad14f44c31dc292caa44358e,D_0__Bacteria	D_1__Actinobacteria	D_2__Thermoleophilia	D_3__Solirubrobacterales	D_4__Solirubrobacteraceae	D_5__Solirubrobacter	D_6__uncultured bacterium,0.828655437,OTU1743
04895881af3d0c778547bd1a498cba96,D_0__Bacteria	D_1__Firmicutes	D_2__Bacilli	D_3__Bacillales	D_4__Staphylococcaceae	D_5__Staphylococcus,0.999981348,OTU1744
336d508cf7cd128ead09f57c75cdb25e,D_0__Bacteria	D_1__Firmicutes	D_2__Bacilli	D_3__Bacillales	D_4__Staphylococcaceae	D_5__Staphylococcus,0.999986309,OTU1745
e00fd0488a4ecb4c43c403b12727d22f,D_0__Bacteria	D_1__Firmicutes	D_2__Bacilli	D_3__Lactobacillales	D_4__Streptococcaceae	D_5__Streptococcus,0.999999372,OTU1746
5743750bc34ed2153d937d04cb755f6f,D_0__Bacteria	D_1__Firmicutes	D_2__Bacilli	D_3__Lactobacillales	D_4__Streptococcaceae	D_5__Streptococcus,0.999989977,OTU1747
b14c6cfdd7e756cb60049d5d5c30a2d3,D_0__Bacteria	D_1__Proteobacteria	D_2__Alphaproteobacteria	D_3__Sphingomonadales	D_4__Sphingomonadaceae	D_5__Novosphingobium,0.962900534,OTU1748
4e1e1d5deaddea30a424bb92165a84ed,D_0__Bacteria	D_1__Bacteroidetes	D_2__Bacteroidia	D_3__Sphingobacteriales	D_4__NS11-12 marine group	D_5__uncultured bacterium	D_6__uncultured bacterium,0.726689202,OTU1749
2992ab58a4a5de7dcaa52aa52d5eca9d,D_0__Bacteria	D_1__Firmicutes	D_2__Bacilli	D_3__Lactobacillales	D_4__Enterococcaceae	D_5__Enterococcus,0.96627214,OTU1750
c250d98f277c1a2f3513773c5ff652a2,D_0__Bacteria	D_1__Proteobacteria	D_2__Gammaproteobacteria	D_3__Pseudomonadales	D_4__Pseudomonadaceae,0.999993644,OTU1751
4b41d4aba615cb2ea216a9b460282f99,D_0__Bacteria	D_1__Actinobacteria	D_2__Actinobacteria	D_3__Corynebacteriales	D_4__Corynebacteriaceae	D_5__Lawsonella,0.999867863,OTU1752
0186dbb694e9b1b11e669dc7632d0c72,D_0__Bacteria	D_1__Actinobacteria	D_2__Actinobacteria	D_3__Corynebacteriales	D_4__Corynebacteriaceae	D_5__Lawsonella,0.995812014,OTU1753
203983ad1f0c4fa81ad07fade1c615d9,D_0__Bacteria	D_1__Firmicutes	D_2__Clostridia	D_3__Clostridiales	D_4__Family XI	D_5__Peptoniphilus,0.999999994,OTU1754
ca9f13fb755f1ec391c0ba32fab64267,D_0__Bacteria	D_1__Firmicutes	D_2__Bacilli	D_3__Lactobacillales	D_4__Streptococcaceae	D_5__Streptococcus,0.999985152,OTU1755
1158b00b56b883ffce7e086b7d14c705,D_0__Bacteria	D_1__Firmicutes	D_2__Bacilli	D_3__Bacillales	D_4__Bacillaceae	D_5__Bacillus,0.997288741,OTU1756
bc1abdd4acab230e102216628115b257,D_0__Bacteria	D_1__Firmicutes	D_2__Bacilli	D_3__Bacillales	D_4__Listeriaceae	D_5__Listeria,0.975448321,OTU1757
fde05b5d85ca4e53e70b7048e098a9cc,D_0__Bacteria	D_1__Proteobacteria	D_2__Gammaproteobacteria	D_3__Enterobacteriales	D_4__Enterobacteriaceae	D_5__Escherichia-Shigella,0.942379875,OTU1758
5664bece70e8ec24d4ede0fa25684fd1,D_0__Bacteria	D_1__Firmicutes	D_2__Bacilli	D_3__Lactobacillales	D_4__Enterococcaceae	D_5__Enterococcus,0.986455515,OTU1759
f337b360e734a4485b079343acb9faa3,D_0__Bacteria	D_1__Firmicutes	D_2__Bacilli	D_3__Bacillales	D_4__Listeriaceae	D_5__Listeria,0.769246856,OTU1760
543892fb466959151d027bef0c40a90b,D_0__Bacteria	D_1__Proteobacteria	D_2__Gammaproteobacteria	D_3__Enterobacteriales	D_4__Enterobacteriaceae,0.994300867,OTU1761
d2829fa0b1e848b18ea81bcb86df7875,D_0__Bacteria	D_1__Proteobacteria	D_2__Gammaproteobacteria	D_3__Enterobacteriales	D_4__Enterobacteriaceae	D_5__Escherichia-Shigella,0.956255174,OTU1762
38cba2835b0fbfad679998723e0f8e0f,Unassigned,0.750147691,OTU1763
7122e24d28fca76559b4eda2105513f3,D_0__Bacteria	D_1__Firmicutes	D_2__Bacilli	D_3__Bacillales	D_4__Staphylococcaceae	D_5__Staphylococcus,0.999227814,OTU1764
321eaec77b142afd21a2f96240a4f91c,D_0__Bacteria	D_1__Firmicutes	D_2__Bacilli	D_3__Bacillales	D_4__Staphylococcaceae	D_5__Staphylococcus,0.999264898,OTU1765
2e38a618c516c9539dec33443c959d01,D_0__Bacteria	D_1__Firmicutes	D_2__Bacilli	D_3__Lactobacillales	D_4__Streptococcaceae	D_5__Streptococcus,0.999999337,OTU1766
b6ce4a2dad9f987edd2116f612731876,D_0__Bacteria	D_1__Firmicutes	D_2__Bacilli	D_3__Bacillales	D_4__Family X	D_5__Thermicanus	D_6__uncultured bacterium,0.701809037,OTU1767
486379878f8657c2f28a90191eb0406a,D_0__Bacteria,0.868568553,OTU1768
a2284ea424e30443f980a69a69a1a3d3,D_0__Bacteria	D_1__Firmicutes	D_2__Bacilli	D_3__Lactobacillales	D_4__Streptococcaceae	D_5__Streptococcus,0.99999864,OTU1769
c809ab28eb3d90bf231089231c0dd82e,D_0__Bacteria	D_1__Actinobacteria	D_2__Actinobacteria	D_3__Corynebacteriales	D_4__Corynebacteriaceae	D_5__Lawsonella,0.999899338,OTU1770
a184b7548809d6b40b6c9e2be72de429,D_0__Bacteria	D_1__Firmicutes	D_2__Clostridia	D_3__Clostridiales	D_4__Family XI	D_5__Peptoniphilus	D_6__Peptoniphilus sp. oral taxon 375,0.907666418,OTU1771
ae8db05c8f634eed0035104a4a9fbe6f,D_0__Bacteria	D_1__Firmicutes	D_2__Bacilli	D_3__Lactobacillales	D_4__Enterococcaceae	D_5__Enterococcus,0.998522952,OTU1772
6a4696baec4bca9b3b0b0a1d2576733c,D_0__Bacteria	D_1__Proteobacteria	D_2__Alphaproteobacteria	D_3__Sphingomonadales	D_4__Sphingomonadaceae	D_5__Sphingobium,0.977251028,OTU1773
18e5370f048eb917c7db8c13c820c436,D_0__Bacteria	D_1__Actinobacteria	D_2__Thermoleophilia	D_3__Solirubrobacterales	D_4__67-14,0.983825971,OTU1774
6f7cc23511399f16fc8971f6c069a4f8,D_0__Bacteria	D_1__Proteobacteria	D_2__Gammaproteobacteria	D_3__Betaproteobacteriales	D_4__Burkholderiaceae,0.999925737,OTU1775
d40828a141e0d845fead727ede0e9858,D_0__Bacteria	D_1__Proteobacteria	D_2__Gammaproteobacteria	D_3__Betaproteobacteriales	D_4__Burkholderiaceae,0.999934034,OTU1776
1165920696c00e361af713605d4b7b73,D_0__Bacteria	D_1__Bacteroidetes	D_2__Bacteroidia	D_3__Flavobacteriales	D_4__Weeksellaceae,0.99862237,OTU1777
28a0a7dde484d5288883f11c43b48671,D_0__Bacteria	D_1__Actinobacteria	D_2__Actinobacteria	D_3__Corynebacteriales	D_4__Corynebacteriaceae	D_5__Lawsonella	D_6__uncultured bacterium,0.856272923,OTU1778
b28030a3be0ab6b848b3c32141a425f9,D_0__Bacteria	D_1__Proteobacteria	D_2__Alphaproteobacteria	D_3__Sphingomonadales	D_4__Sphingomonadaceae	D_5__Sphingomonas,0.928348793,OTU1779
01102ded7031f82b6c26e1a26e3f2144,D_0__Bacteria	D_1__Proteobacteria	D_2__Alphaproteobacteria	D_3__uncultured,0.861625355,OTU1780
21fead1da2d65ca9b4f2a2c5f31ca740,D_0__Bacteria	D_1__Proteobacteria	D_2__Gammaproteobacteria	D_3__Xanthomonadales	D_4__Xanthomonadaceae	D_5__uncultured,0.97933107,OTU1781
bbcf0fefbf4d8aa8f827549bd4290e4c,D_0__Bacteria	D_1__Firmicutes	D_2__Bacilli	D_3__Lactobacillales	D_4__Streptococcaceae	D_5__Streptococcus,0.999999812,OTU1782
9bd7bdc34a1e74a588c5b03b30ae40f6,D_0__Bacteria	D_1__Proteobacteria	D_2__Gammaproteobacteria	D_3__Betaproteobacteriales	D_4__Rhodocyclaceae	D_5__Thauera,0.944629442,OTU1783
93271550186a534de117731f96f739e7,D_0__Bacteria	D_1__Firmicutes	D_2__Bacilli	D_3__Bacillales	D_4__Bacillaceae	D_5__Geobacillus,0.942568988,OTU1784
c5f6239c379b988c3537a98fc16d546c,D_0__Bacteria	D_1__Firmicutes	D_2__Bacilli	D_3__Bacillales	D_4__Bacillaceae	D_5__Geobacillus,0.944636251,OTU1785
896f828240df82424286afdf34e18697,D_0__Bacteria	D_1__Proteobacteria	D_2__Gammaproteobacteria	D_3__Pasteurellales	D_4__Pasteurellaceae	D_5__Haemophilus,0.882234325,OTU1786
ae442cdd041d69cf5c7baa291ffd02a8,D_0__Bacteria	D_1__Actinobacteria	D_2__Actinobacteria	D_3__Corynebacteriales	D_4__Corynebacteriaceae	D_5__Lawsonella,0.999729728,OTU1787
cfefe9d4be2c1aefcbf905b0775a0371,D_0__Bacteria	D_1__Proteobacteria	D_2__Gammaproteobacteria	D_3__Pseudomonadales	D_4__Pseudomonadaceae	D_5__Pseudomonas,0.99963078,OTU1788
f7e31395be99895f02dcbceab354edad,D_0__Bacteria	D_1__Proteobacteria	D_2__Gammaproteobacteria	D_3__Enterobacteriales	D_4__Enterobacteriaceae	D_5__Escherichia-Shigella,0.856890664,OTU1789
90a676a79ffe166845d707a6546c1225,D_0__Bacteria	D_1__Proteobacteria	D_2__Gammaproteobacteria	D_3__Enterobacteriales	D_4__Enterobacteriaceae	D_5__Escherichia-Shigella,0.890042839,OTU1790
545c11be5050e5351a983a04a254df67,D_0__Bacteria	D_1__Proteobacteria	D_2__Gammaproteobacteria	D_3__Enterobacteriales	D_4__Enterobacteriaceae,0.99643434,OTU1791
04f53c6643a0d2f76998a7aff7b6d980,D_0__Bacteria	D_1__Firmicutes	D_2__Bacilli	D_3__Bacillales	D_4__Staphylococcaceae	D_5__Staphylococcus,0.992372929,OTU1792
4c491a4c710e1a2a060b221250edfa11,D_0__Bacteria	D_1__Firmicutes	D_2__Bacilli	D_3__Bacillales	D_4__Staphylococcaceae	D_5__Staphylococcus,0.999872876,OTU1793
25e60507b54d7d9c9db0ddc4b48be212,D_0__Bacteria	D_1__Firmicutes	D_2__Bacilli	D_3__Bacillales	D_4__Bacillaceae	D_5__Bacillus,0.974058569,OTU1794
506a40a0508b47407a850bcbd94fdb01,D_0__Bacteria	D_1__Proteobacteria	D_2__Gammaproteobacteria	D_3__Enterobacteriales	D_4__Enterobacteriaceae	D_5__Escherichia-Shigella,0.997375807,OTU1795
6cf0b4ee510888e52852af9e2c3e1ee6,D_0__Bacteria	D_1__Proteobacteria	D_2__Gammaproteobacteria	D_3__Enterobacteriales	D_4__Enterobacteriaceae	D_5__Escherichia-Shigella,0.936173361,OTU1796
bdeb00bcf9510bf90b8fbda8bacff342,D_0__Bacteria	D_1__Proteobacteria	D_2__Gammaproteobacteria	D_3__Enterobacteriales	D_4__Enterobacteriaceae	D_5__Escherichia-Shigella,0.997613974,OTU1797
f21e911bd5b88193b8384dc1bf4d541d,D_0__Bacteria	D_1__Firmicutes	D_2__Bacilli	D_3__Bacillales	D_4__Staphylococcaceae	D_5__Staphylococcus,0.981436995,OTU1798
f6d53f11ce7b4e2de582ddcdca98066c,D_0__Bacteria	D_1__Proteobacteria	D_2__Gammaproteobacteria	D_3__Enterobacteriales	D_4__Enterobacteriaceae,0.997155085,OTU1799
31501fd3fc4b5bf2c5b023616eff6dcf,D_0__Bacteria	D_1__Proteobacteria	D_2__Gammaproteobacteria	D_3__Enterobacteriales	D_4__Enterobacteriaceae	D_5__Escherichia-Shigella,0.997630751,OTU1800
56c04bbb0aa24c8c02f54ef6b889c213,D_0__Bacteria	D_1__Proteobacteria	D_2__Gammaproteobacteria	D_3__Enterobacteriales	D_4__Enterobacteriaceae,0.998082354,OTU1801
076d3ce8ed83a8527bd1ec93dd1105c9,D_0__Bacteria	D_1__Proteobacteria	D_2__Gammaproteobacteria	D_3__Enterobacteriales	D_4__Enterobacteriaceae,0.998819036,OTU1802
b81c6cc0625d7c05e9d1b0ccf83a5bdd,D_0__Bacteria	D_1__Firmicutes	D_2__Bacilli	D_3__Bacillales	D_4__Bacillaceae	D_5__Bacillus,0.996347417,OTU1803
ac0d090d5747f45ec8649eb85a2a34dd,D_0__Bacteria	D_1__Proteobacteria	D_2__Gammaproteobacteria	D_3__Enterobacteriales	D_4__Enterobacteriaceae,0.975521473,OTU1804
750114924511db643e73b0440a8a70a9,D_0__Bacteria	D_1__Firmicutes	D_2__Bacilli	D_3__Bacillales	D_4__Staphylococcaceae	D_5__Staphylococcus,0.996906146,OTU1805
f13f0257ceb23e9ab1aec8d2caee4e8d,D_0__Bacteria	D_1__Proteobacteria	D_2__Gammaproteobacteria	D_3__Enterobacteriales	D_4__Enterobacteriaceae	D_5__Escherichia-Shigella,0.981931753,OTU1806
cd0dd05d169c017b72f4db34ae3bba29,Unassigned,0.345689734,OTU1807
2c695903beada11c535bfdc24348b75b,D_0__Bacteria	D_1__Firmicutes	D_2__Bacilli	D_3__Lactobacillales	D_4__Lactobacillaceae	D_5__Lactobacillus,0.999960618,OTU1808
eb5cc8c363224188310053d1bfa03fbb,D_0__Bacteria	D_1__Firmicutes	D_2__Bacilli	D_3__Lactobacillales	D_4__Lactobacillaceae	D_5__Lactobacillus,0.999958695,OTU1809
78efdc7660dedc1e8c2b095c2d0dd71d,D_0__Bacteria	D_1__Firmicutes	D_2__Bacilli	D_3__Bacillales	D_4__Bacillaceae	D_5__Bacillus,0.999153823,OTU1810
1b1315e4744f595cc85970432974a2a5,D_0__Bacteria	D_1__Proteobacteria	D_2__Gammaproteobacteria	D_3__Enterobacteriales	D_4__Enterobacteriaceae,0.996849735,OTU1811
cc5e017c169d20569597331ee6e9e69b,D_0__Bacteria	D_1__Proteobacteria	D_2__Gammaproteobacteria	D_3__Enterobacteriales	D_4__Enterobacteriaceae	D_5__Escherichia-Shigella,0.971037912,OTU1812
ab54b83902f35fc8f7d0a8a54557447c,D_0__Bacteria	D_1__Proteobacteria	D_2__Gammaproteobacteria	D_3__Enterobacteriales	D_4__Enterobacteriaceae,0.999803224,OTU1813
a003cdc20c1df532f09f35f111e529a4,D_0__Bacteria	D_1__Proteobacteria	D_2__Alphaproteobacteria	D_3__Sphingomonadales	D_4__Sphingomonadaceae	D_5__Novosphingobium,0.853727154,OTU1814
a54c84fdf96a4ab04b39f7ac091e7fa2,D_0__Bacteria	D_1__Proteobacteria	D_2__Alphaproteobacteria	D_3__Rickettsiales	D_4__Mitochondria	D_5__uncultured bacterium	D_6__uncultured bacterium,0.703517542,OTU1815
9b46ad3980a9ddd378037befb99aeed9,D_0__Bacteria	D_1__Proteobacteria	D_2__Gammaproteobacteria	D_3__Oceanospirillales	D_4__Halomonadaceae	D_5__Halomonas,0.976880432,OTU1816
18a07198d77965d9524322220ad875ba,D_0__Bacteria	D_1__Proteobacteria,0.721902109,OTU1817
dd3bb5d62ee3e5b7293bc4ab2fa7e646,D_0__Bacteria	D_1__Proteobacteria	D_2__Gammaproteobacteria	D_3__Pseudomonadales	D_4__Pseudomonadaceae	D_5__Pseudomonas,0.999964632,OTU1818
63a0105e61fca65c2cd5bc28efdda8ae,D_0__Bacteria	D_1__Firmicutes	D_2__Bacilli	D_3__Lactobacillales	D_4__Enterococcaceae	D_5__Enterococcus,0.987573398,OTU1819
67d593554c3ca7de7f1e94e587ab1694,D_0__Bacteria	D_1__Proteobacteria	D_2__Gammaproteobacteria	D_3__Betaproteobacteriales	D_4__Burkholderiaceae	D_5__Ralstonia,0.999768771,OTU1820
7367de97b10ef8dded9f620a988da7d1,D_0__Bacteria	D_1__Firmicutes	D_2__Negativicutes	D_3__Selenomonadales	D_4__Veillonellaceae	D_5__Veillonella,0.999999536,OTU1821
201ab08e03cbd883fe2fda76a2d4acdc,D_0__Bacteria	D_1__Actinobacteria	D_2__Actinobacteria	D_3__Propionibacteriales	D_4__Propionibacteriaceae	D_5__Cutibacterium,0.998538732,OTU1822
44d4db8f26bd8a660a3d1aa02d9580ce,D_0__Eukaryota	D_1__Opisthokonta	D_2__Nucletmycea	D_3__Fungi	D_9__Saccharomycetaceae,0.965554319,OTU1823
57c15bb1b7cbde8b7f0d4dc0571c50fa,D_0__Bacteria	D_1__Actinobacteria	D_2__Actinobacteria	D_3__Corynebacteriales,0.996252756,OTU1824
2f6a8b41d3d09b30783ed97d4bfdbbc6,D_0__Bacteria	D_1__Proteobacteria	D_2__Gammaproteobacteria	D_3__Betaproteobacteriales	D_4__Neisseriaceae	D_5__Neisseria,0.999832024,OTU1825
9d7df5152d2ff5317654b612eab76b6f,D_0__Bacteria	D_1__Bacteroidetes	D_2__Bacteroidia	D_3__Flavobacteriales	D_4__Weeksellaceae	D_5__Cloacibacterium,0.867421101,OTU1826
f6629380f26f73b1584aa2197b9a12e5,D_0__Bacteria	D_1__Bacteroidetes	D_2__Bacteroidia	D_3__Bacteroidales	D_4__Porphyromonadaceae	D_5__Porphyromonas	D_6__Porphyromonas endodontalis,0.776428348,OTU1827
56658a9ad3c3b1c27ee48fb46e96a98d,D_0__Bacteria	D_1__Firmicutes	D_2__Bacilli	D_3__Bacillales	D_4__Bacillaceae	D_5__Anoxybacillus,0.896536963,OTU1828
58d86560f70ffc6265a1b11ef3a74b74,D_0__Bacteria	D_1__Proteobacteria	D_2__Alphaproteobacteria	D_3__Rhizobiales	D_4__Xanthobacteraceae	D_5__Bradyrhizobium,0.828793358,OTU1829
075d4ca4a5f54e7bb4b46cabdf1af4d0,D_0__Bacteria	D_1__Proteobacteria	D_2__Gammaproteobacteria	D_3__Betaproteobacteriales	D_4__Burkholderiaceae	D_5__Pelomonas,0.756687087,OTU1830
3848f845ecb08e917e4479c345992539,D_0__Bacteria	D_1__Chloroflexi	D_2__Anaerolineae	D_3__Anaerolineales	D_4__Anaerolineaceae	D_5__Levilinea	D_6__uncultured bacterium SJA-58,0.999768847,OTU1831
1f78dbc4fd8625dd35cae059c2cb5e7b,D_0__Bacteria	D_1__Firmicutes	D_2__Erysipelotrichia	D_3__Erysipelotrichales	D_4__Erysipelotrichaceae	D_5__Solobacterium,0.999112674,OTU1832
27804c8280f22a2fd1eee02aec520954,D_0__Bacteria	D_1__Proteobacteria	D_2__Gammaproteobacteria	D_3__Pasteurellales	D_4__Pasteurellaceae,0.99999978,OTU1833
5279557ef8a76cd573058794b761a0d7,D_0__Bacteria	D_1__Actinobacteria	D_2__Actinobacteria	D_3__Corynebacteriales	D_4__Corynebacteriaceae	D_5__Lawsonella,0.99969402,OTU1834
c4cb69e110ef0fbf5c34ae1e38c49f66,D_0__Bacteria	D_1__Firmicutes	D_2__Bacilli	D_3__Bacillales	D_4__Staphylococcaceae	D_5__Staphylococcus,0.995179915,OTU1835
191db86b08301867a356515fd3787871,D_0__Bacteria	D_1__Actinobacteria	D_2__Actinobacteria	D_3__Corynebacteriales	D_4__Corynebacteriaceae	D_5__Lawsonella	D_6__Lepisosteus oculatus (spotted gar),0.846176713,OTU1836
5f9714b49308fd16a9bee20717b1ee3e,D_0__Bacteria	D_1__Proteobacteria	D_2__Gammaproteobacteria	D_3__Enterobacteriales	D_4__Enterobacteriaceae	D_5__Escherichia-Shigella,0.757746918,OTU1837
b0bab261e7b4d728f6d1e10358ed9a10,D_0__Bacteria	D_1__Proteobacteria	D_2__Gammaproteobacteria	D_3__Enterobacteriales	D_4__Enterobacteriaceae	D_5__Escherichia-Shigella,0.963462215,OTU1838
4a406f1aeb9a1006ad584d26dcb37e05,D_0__Bacteria	D_1__Bacteroidetes	D_2__Bacteroidia	D_3__Chitinophagales	D_4__Chitinophagaceae	D_5__Hydrotalea,0.999972188,OTU1839
192cd6d7fed39a52bca262a8174f3bdd,D_0__Bacteria	D_1__Actinobacteria	D_2__Actinobacteria	D_3__Corynebacteriales	D_4__Corynebacteriaceae	D_5__Lawsonella,0.744012302,OTU1840
93b08087efdddc6f7b14499e1147a9a8,D_0__Bacteria	D_1__Actinobacteria	D_2__Actinobacteria	D_3__Corynebacteriales	D_4__Corynebacteriaceae	D_5__Lawsonella,0.999987013,OTU1841
997d4bbb8a970d3fb7b0edf5d6d86a5d,D_0__Bacteria	D_1__Actinobacteria	D_2__Actinobacteria	D_3__Corynebacteriales	D_4__Corynebacteriaceae	D_5__Lawsonella,0.999983954,OTU1842
cece904358f88f4b1c13b8df78efc705,D_0__Bacteria	D_1__Bacteroidetes	D_2__Rhodothermia	D_3__Rhodothermales	D_4__Rhodothermaceae	D_5__Salinibacter,0.999999149,OTU1843
c7e74d7202ac51d3fdd99e3543fb678b,D_0__Bacteria	D_1__Firmicutes	D_2__Bacilli	D_3__Lactobacillales	D_4__Lactobacillaceae	D_5__Lactobacillus,0.721906106,OTU1844
084642a0b6db4489dc76b47546e05302,D_0__Bacteria	D_1__Firmicutes	D_2__Bacilli	D_3__Bacillales	D_4__Bacillaceae	D_5__Bacillus,0.994193453,OTU1845
efca95b0ab9a511fe597f310121df18d,D_0__Bacteria	D_1__Proteobacteria	D_2__Gammaproteobacteria	D_3__Enterobacteriales	D_4__Enterobacteriaceae	D_5__Escherichia-Shigella,0.957978434,OTU1846
c8c38eabdfa93e0f702f2a6fad6768cb,D_0__Bacteria	D_1__Proteobacteria	D_2__Gammaproteobacteria	D_3__Enterobacteriales	D_4__Enterobacteriaceae	D_5__Escherichia-Shigella,0.956496653,OTU1847
f3591521d45b96d23e133a4e2fed61e2,D_0__Bacteria	D_1__Firmicutes	D_2__Bacilli	D_3__Lactobacillales	D_4__Lactobacillaceae	D_5__Lactobacillus,0.994367697,OTU1848
af829368bf3778edff6622249fa11468,D_0__Bacteria	D_1__Firmicutes	D_2__Bacilli	D_3__Bacillales	D_4__Staphylococcaceae	D_5__Staphylococcus,0.892496364,OTU1849
27179fcbfb5519229ef649aadf6c4adc,D_0__Bacteria	D_1__Firmicutes	D_2__Bacilli	D_3__Bacillales,0.987714637,OTU1850
b7281d5f38b13dc9ed72799d6d01a6ff,D_0__Bacteria	D_1__Firmicutes	D_2__Bacilli	D_3__Bacillales	D_4__Staphylococcaceae	D_5__Staphylococcus,0.987054376,OTU1851
02f1181725bc69128da3d0c3c5612131,D_0__Bacteria	D_1__Firmicutes	D_2__Bacilli	D_3__Bacillales	D_4__Bacillaceae	D_5__Bacillus,0.999096947,OTU1852
0596de037b8e7bbf3ab5816c99b76c79,D_0__Bacteria	D_1__Firmicutes	D_2__Bacilli	D_3__Bacillales	D_4__Listeriaceae	D_5__Listeria,0.998391909,OTU1853
93931dbd171bff0838cd88aff083563d,D_0__Bacteria	D_1__Firmicutes	D_2__Bacilli	D_3__Bacillales	D_4__Bacillaceae	D_5__Bacillus,0.998976079,OTU1854
d754c7f28687618905fdf4b0378a190c,D_0__Bacteria	D_1__Firmicutes	D_2__Bacilli	D_3__Bacillales	D_4__Listeriaceae	D_5__Listeria,0.998412071,OTU1855
10ca43fda850d3bcf65924f698dfbd04,D_0__Bacteria	D_1__Firmicutes	D_2__Bacilli	D_3__Bacillales	D_4__Bacillaceae	D_5__Bacillus,0.99906284,OTU1856
4d0402a7d91fb7809dcba37935143007,D_0__Bacteria	D_1__Firmicutes	D_2__Bacilli	D_3__Lactobacillales	D_4__Enterococcaceae	D_5__Enterococcus,0.747392554,OTU1857
7507b20a1cff9b3d44ea297ff8993a54,D_0__Bacteria	D_1__Firmicutes	D_2__Bacilli	D_3__Bacillales	D_4__Bacillaceae	D_5__Bacillus,0.998973605,OTU1858
668b563688a326d99d8d381a31c240d4,D_0__Bacteria	D_1__Firmicutes	D_2__Bacilli	D_3__Bacillales	D_4__Bacillaceae	D_5__Bacillus,0.998984605,OTU1859
0e3661ebee44e5cf6cc7eb5db250af53,D_0__Bacteria	D_1__Firmicutes	D_2__Bacilli	D_3__Bacillales	D_4__Bacillaceae	D_5__Bacillus,0.999500331,OTU1860
73953692a75b87114c8887eef08fe920,D_0__Bacteria	D_1__Proteobacteria	D_2__Gammaproteobacteria	D_3__Enterobacteriales	D_4__Enterobacteriaceae	D_5__Escherichia-Shigella,0.991681776,OTU1861
d3b9a7fdad747dfa9293297a05629239,D_0__Bacteria	D_1__Proteobacteria	D_2__Gammaproteobacteria	D_3__Enterobacteriales	D_4__Enterobacteriaceae	D_5__Escherichia-Shigella,0.991145727,OTU1862
6fd5ee9b0c927c8f5770c9f76f5d1a37,D_0__Bacteria	D_1__Firmicutes	D_2__Bacilli	D_3__Bacillales	D_4__Bacillaceae	D_5__Bacillus,0.999446468,OTU1863
15190966fbcf8a5587737805a85fb47c,D_0__Bacteria	D_1__Proteobacteria	D_2__Gammaproteobacteria	D_3__Enterobacteriales	D_4__Enterobacteriaceae	D_5__Escherichia-Shigella,0.990521632,OTU1864
bdd8b62e300867b9621b3dab4bb07463,D_0__Bacteria	D_1__Firmicutes	D_2__Bacilli	D_3__Bacillales	D_4__Bacillaceae	D_5__Bacillus,0.999447218,OTU1865
b9b70aed8319c31805a52cf1c9a0df6b,D_0__Bacteria	D_1__Proteobacteria	D_2__Gammaproteobacteria	D_3__Enterobacteriales	D_4__Enterobacteriaceae,0.998675795,OTU1866
6e9898767c8117ebe8de5cf8b17770c2,D_0__Bacteria	D_1__Proteobacteria	D_2__Gammaproteobacteria	D_3__Enterobacteriales	D_4__Enterobacteriaceae	D_5__Escherichia-Shigella,0.995067658,OTU1867
24a26a02fe5398c413a58e243f154b4a,D_0__Bacteria	D_1__Proteobacteria	D_2__Gammaproteobacteria	D_3__Enterobacteriales	D_4__Enterobacteriaceae,0.998717738,OTU1868
9d3c97c03fb0ea32e1a3be9361065e4b,D_0__Bacteria	D_1__Proteobacteria	D_2__Gammaproteobacteria	D_3__Pseudomonadales	D_4__Pseudomonadaceae	D_5__Pseudomonas,0.998780978,OTU1869
b70c1f67d82eee245934b9a7efb50f59,D_0__Bacteria	D_1__Actinobacteria	D_2__Actinobacteria	D_3__Corynebacteriales	D_4__Corynebacteriaceae	D_5__Lawsonella,0.999947885,OTU1870
9deb81927ac6997f5ad4cd3a47d14eae,D_0__Bacteria	D_1__Actinobacteria	D_2__Actinobacteria	D_3__Corynebacteriales	D_4__Corynebacteriaceae	D_5__Lawsonella,0.999939819,OTU1871
2c5d3d9087cb6297fd45e1df6b75e213,D_0__Bacteria	D_1__Proteobacteria	D_2__Gammaproteobacteria	D_3__Pasteurellales	D_4__Pasteurellaceae	D_5__Haemophilus,0.966155191,OTU1872
980d34d22bef18a66208cfde3bd17565,D_0__Bacteria	D_1__Actinobacteria	D_2__Actinobacteria	D_3__Corynebacteriales	D_4__Corynebacteriaceae	D_5__Corynebacterium 1	D_6__Corynebacterium kroppenstedtii,0.965751458,OTU1873
2bc01e88bf71f5ee807e248f3e88e48a,D_0__Bacteria	D_1__Firmicutes	D_2__Bacilli,0.999975747,OTU1874
77acfe4dbc7116341876bd10e2b1c980,D_0__Bacteria	D_1__Proteobacteria	D_2__Gammaproteobacteria	D_3__Enterobacteriales	D_4__Enterobacteriaceae	D_5__Escherichia-Shigella,0.807922253,OTU1875
767b2b9f5698941f49d03dd76b934ea0,D_0__Bacteria	D_1__Firmicutes	D_2__Bacilli	D_3__Bacillales	D_4__Staphylococcaceae	D_5__Staphylococcus,0.99890826,OTU1876
4ce43282dd3be7a8d4592289619199ae,D_0__Bacteria	D_1__Firmicutes	D_2__Bacilli	D_3__Bacillales	D_4__Bacillaceae	D_5__Bacillus,0.982950579,OTU1877
2bc483a96c71c77873f017a6baf06c32,D_0__Bacteria	D_1__Actinobacteria	D_2__Actinobacteria	D_3__Micrococcales,0.99967099,OTU1878
c9b3b04aa0999e3375834dc2b72591ad,D_0__Bacteria	D_1__Firmicutes	D_2__Bacilli	D_3__Bacillales	D_4__Staphylococcaceae	D_5__Staphylococcus,0.999896266,OTU1879
a85e28eaa595b9cd74ecaeb7bb6d7d19,D_0__Bacteria,0.910053908,OTU1880
a4ea42d1e105470aa82f3c165b40edfa,D_0__Bacteria,0.999999994,OTU1881
43075861c2981ccb8beb0cd47b7a91fb,D_0__Bacteria	D_1__Firmicutes	D_2__Bacilli	D_3__Bacillales	D_4__Staphylococcaceae	D_5__Staphylococcus,0.999512822,OTU1882
7b90cdd4bb27dfb6f9e4c3a602f1a856,D_0__Bacteria	D_1__Firmicutes	D_2__Bacilli	D_3__Bacillales	D_4__Staphylococcaceae	D_5__Staphylococcus,0.999265109,OTU1883
06252fa6b400dd19ede3ad4a17943257,D_0__Bacteria	D_1__Firmicutes	D_2__Bacilli	D_3__Bacillales	D_4__Staphylococcaceae	D_5__Staphylococcus,0.999523399,OTU1884
b823fed540eb985fb493df7cc61d9652,D_0__Bacteria	D_1__Firmicutes	D_2__Bacilli	D_3__Bacillales,0.999963371,OTU1885
cb897dcf3f6d2dc98089837cb12d1c55,D_0__Bacteria	D_1__Firmicutes	D_2__Bacilli	D_3__Bacillales,0.999969455,OTU1886
cd94745e78db934a02fde50123f93028,D_0__Bacteria	D_1__Firmicutes	D_2__Bacilli	D_3__Bacillales	D_4__Staphylococcaceae	D_5__Staphylococcus,0.965254003,OTU1887
6c6b222bdbed1e02eb75e5ec63fe99cf,D_0__Bacteria	D_1__Firmicutes	D_2__Bacilli	D_3__Lactobacillales	D_4__Streptococcaceae	D_5__Streptococcus,0.999997807,OTU1888
ae9fd271085cbc5c1d38529426173690,D_0__Bacteria	D_1__Proteobacteria	D_2__Gammaproteobacteria	D_3__Betaproteobacteriales	D_4__Burkholderiaceae,0.999963625,OTU1889
17c0f5d9c7ad81424d5948cd948659cc,D_0__Bacteria	D_1__Proteobacteria	D_2__Gammaproteobacteria	D_3__Enterobacteriales	D_4__Enterobacteriaceae,0.996186324,OTU1890
f1e98f828025322726597fbdc864d034,D_0__Bacteria	D_1__Proteobacteria	D_2__Gammaproteobacteria	D_3__Enterobacteriales	D_4__Enterobacteriaceae	D_5__Escherichia-Shigella,0.99446905,OTU1891
5ddc5721db20c6c2315b906fd145c069,D_0__Bacteria	D_1__Proteobacteria	D_2__Gammaproteobacteria	D_3__Enterobacteriales	D_4__Enterobacteriaceae	D_5__Escherichia-Shigella,0.989653981,OTU1892
3686dd2695a8becfc30376b1a74bf5ae,D_0__Bacteria	D_1__Proteobacteria	D_2__Gammaproteobacteria	D_3__Enterobacteriales	D_4__Enterobacteriaceae	D_5__Escherichia-Shigella,0.994505872,OTU1893
8fe5711de03fab71bb407e71aacf7180,D_0__Bacteria	D_1__Proteobacteria	D_2__Gammaproteobacteria	D_3__Enterobacteriales	D_4__Enterobacteriaceae,0.993439932,OTU1894
45beed6911b52755416d9608a221c2b3,D_0__Bacteria	D_1__Proteobacteria	D_2__Gammaproteobacteria	D_3__Enterobacteriales	D_4__Enterobacteriaceae,0.9934477,OTU1895
56185f78e5df7c0433af906a81a20b34,D_0__Bacteria	D_1__Proteobacteria	D_2__Gammaproteobacteria	D_3__Enterobacteriales	D_4__Enterobacteriaceae,0.968077388,OTU1896
bd6b3953b57a478b45934bb92ec220e1,D_0__Bacteria	D_1__Proteobacteria	D_2__Gammaproteobacteria	D_3__Enterobacteriales	D_4__Enterobacteriaceae,0.993401394,OTU1897
1e15f00fb27c8817eb6c897227766031,D_0__Bacteria	D_1__Proteobacteria	D_2__Gammaproteobacteria	D_3__Pseudomonadales	D_4__Pseudomonadaceae	D_5__Pseudomonas,0.855519015,OTU1898
032b4334166d3c3a3deeec43312bd1d9,D_0__Bacteria	D_1__Proteobacteria	D_2__Gammaproteobacteria	D_3__Enterobacteriales	D_4__Enterobacteriaceae,0.993368743,OTU1899
4c2351c7f2970d36d2ff1fc5a09eeb1c,D_0__Bacteria,0.999999351,OTU1900
a933f805dfc2197425cde26154ea8409,D_0__Bacteria	D_1__Proteobacteria	D_2__Gammaproteobacteria	D_3__Enterobacteriales	D_4__Enterobacteriaceae,0.994270147,OTU1901
13edf8d15e27894aa76ad990f3bdec46,D_0__Bacteria	D_1__Proteobacteria	D_2__Gammaproteobacteria	D_3__Enterobacteriales	D_4__Enterobacteriaceae,0.999399138,OTU1902
311338fb125e1315ae6076645d9e8c98,D_0__Bacteria	D_1__Proteobacteria	D_2__Gammaproteobacteria	D_3__Enterobacteriales	D_4__Enterobacteriaceae,0.99387496,OTU1903
0654949d2b5ea15051803e75f1650a25,D_0__Bacteria	D_1__Proteobacteria	D_2__Gammaproteobacteria	D_3__Enterobacteriales	D_4__Enterobacteriaceae,0.993850797,OTU1904
5e010e8671f44df46ef66d830e5c0a6c,D_0__Bacteria	D_1__Firmicutes	D_2__Bacilli	D_3__Bacillales	D_4__Listeriaceae	D_5__Listeria,0.996031123,OTU1905
20817cd0a1a6d693939f8376a7ac952b,D_0__Bacteria	D_1__Firmicutes	D_2__Bacilli	D_3__Bacillales	D_4__Listeriaceae	D_5__Listeria,0.720348272,OTU1906
3609de47407680b362b200bf11f0e2cb,D_0__Bacteria	D_1__Firmicutes	D_2__Bacilli	D_3__Bacillales	D_4__Listeriaceae	D_5__Listeria,0.995825652,OTU1907
aa77a3e54c3f1db18cc11b0f9f05b271,D_0__Bacteria	D_1__Firmicutes	D_2__Bacilli	D_3__Bacillales,0.974262092,OTU1908
24309902e04baeca867de0adec508008,D_0__Bacteria	D_1__Actinobacteria	D_2__Actinobacteria	D_3__Propionibacteriales	D_4__Propionibacteriaceae	D_5__Cutibacterium,0.967852145,OTU1909
a6f7593c22100b8921365faeee8243f4,D_0__Bacteria	D_1__Actinobacteria	D_2__Actinobacteria	D_3__Propionibacteriales	D_4__Propionibacteriaceae	D_5__Cutibacterium,0.972149364,OTU1910
922e92ccdc369472bf005b897420fcbe,D_0__Bacteria	D_1__Actinobacteria	D_2__Actinobacteria	D_3__Propionibacteriales	D_4__Propionibacteriaceae	D_5__Cutibacterium,0.973860084,OTU1911
c670dc0ff6976460c0ca50f1980dcb51,D_0__Bacteria	D_1__Actinobacteria	D_2__Actinobacteria	D_3__Micrococcales,0.998652495,OTU1912
9680fe642a7bcc60be9c291b4044d985,D_0__Bacteria	D_1__Proteobacteria	D_2__Gammaproteobacteria	D_3__Pasteurellales	D_4__Pasteurellaceae,0.999999619,OTU1913
f20986500c85d4240ed8cbc8270a4fe0,D_0__Bacteria	D_1__Actinobacteria	D_2__Actinobacteria	D_3__Corynebacteriales	D_4__Corynebacteriaceae	D_5__Corynebacterium 1	D_6__Corynebacterium kroppenstedtii,0.957281082,OTU1914
e988aea6b70d25c25f838e3dbddda40f,D_0__Bacteria	D_1__Proteobacteria	D_2__Gammaproteobacteria	D_3__Pasteurellales	D_4__Pasteurellaceae,0.9999995,OTU1915
105bda73d45714fe9c094e41169a3969,D_0__Bacteria	D_1__Actinobacteria	D_2__Actinobacteria	D_3__Corynebacteriales	D_4__Corynebacteriaceae	D_5__Corynebacterium 1	D_6__Corynebacterium kroppenstedtii,0.950386074,OTU1916
c1a892dd801d60980d3316911b93a47a,D_0__Bacteria	D_1__Proteobacteria	D_2__Gammaproteobacteria	D_3__Enterobacteriales	D_4__Enterobacteriaceae	D_5__Escherichia-Shigella,0.945907681,OTU1917
e25835b23cca839059eb52e6918b462b,D_0__Bacteria	D_1__Proteobacteria	D_2__Gammaproteobacteria	D_3__Enterobacteriales	D_4__Enterobacteriaceae	D_5__Escherichia-Shigella,0.945448797,OTU1918
e5205066e56f342c681e72f4d1846e33,D_0__Bacteria	D_1__Proteobacteria	D_2__Gammaproteobacteria	D_3__Enterobacteriales	D_4__Enterobacteriaceae	D_5__Escherichia-Shigella,0.941469923,OTU1919

## Sheet: Note
	Note:
	This data set also includes samples from 2 patients with folliculitis decalvans, that were used as a positive control, but are not included in the main manuscript.
