# Supplementary material for: Dysbiosis and Enhanced Beta-Defensin Production in Hair Follicles of Patients with Lichen Planopilaris and Frontal Fibrosing Alopecia
Source: Biomedicines. 2021 Mar 7;9(3):266. doi: 10.3390/biomedicines9030266 (PMC7999846; doi:10.3390/biomedicines9030266)
Supplement: Supplementary file 1 [file biomedicines-09-00266-s001.zip › Supplementary Table 3_top5_in_total_counts_Swabs.xlsx]

## Sheet: DA_top5_in_total_counts_swab
	AA_L			AA_NL			FFA_L			FFA_NL			LPP_L			LPP_NL
Genus	logFC	Pvalue	FDR	logFC	Pvalue	FDR	logFC	Pvalue	FDR	logFC	Pvalue	FDR	logFC	Pvalue	FDR	logFC	Pvalue	FDR
Corynebacterium 1	0.0929148	0.925975	0.925975	1.31573	0.0507012	0.0887271	0.915606	0.160379	0.280663	1.54742	0.01348	0.0314533	3.39596	2.15e-07	1.5e-06	0.60391	0.336594	0.336594
Cutibacterium	-4.17983	0.00419613	0.0293729	-3.03672	0.0317035	0.0887271	-4.21907	0.0106256	0.0371895	-5.75692	0.000798326	0.00558828	-3.17784	0.0515412	0.120263	-3.8275	0.0184246	0.0718925
Lawsonella	1.00931	0.216318	0.302845	1.65585	0.0366237	0.0887271	-1.32885	0.35558	0.497811	-0.0582048	1	1	-0.582742	0.698693	0.815142	-2.7554	0.036791	0.0718925
Staphylococcus	1.53524	0.0223226	0.0671474	1.32606	0.0422967	0.0887271	3.07608	9.7e-06	6.79e-05	0.427902	0.481199	0.561399	3.66777	1.57e-06	5.48e-06	1.51538	0.0514239	0.0719934
Streptococcus	0.50624	0.403641	0.470914	0.490675	0.424625	0.495396	1.54724	0.0201695	0.0470621	1.76559	0.0127744	0.0314533	-0.181835	0.861673	0.861673	1.29655	0.0376877	0.0718925
Other	-1.80692	0.0287775	0.0671474	0.416824	0.502978	0.502978	0.394898	0.529079	0.529079	1.59866	0.019165	0.0335387	0.436081	0.506791	0.709507	0.698436	0.278079	0.324425
Supplementary Table 3. Top differentially abundant genera between healthy and lesional swab samples The differential abundance testing with Deseq2, identified features that are differentially abundant (i.e. present in different abundances) across our sample groups, between swabs collected from the scalp of healthy individuals and lesional sites of alopecia patients. HF, hair follicle; AAc, alopec…
