# Supplementary material for: Dysbiosis and Enhanced Beta-Defensin Production in Hair Follicles of Patients with Lichen Planopilaris and Frontal Fibrosing Alopecia
Source: Biomedicines. 2021 Mar 7;9(3):266. doi: 10.3390/biomedicines9030266 (PMC7999846; doi:10.3390/biomedicines9030266)
Supplement: Supplementary file 1 [file biomedicines-09-00266-s001.zip › Supplementary Table 4_top5_in_total_counts_HF.xlsx]

## Sheet: Top5_in_total_counts_hair
	AA_L			AA_NL			FFA_L			FFA_NL			LPP_L			LPP_NL
Genera	logFC	Pvalue	FDR	logFC	Pvalue	FDR	logFC	Pvalue	FDR	logFC	Pvalue	FDR	logFC	Pvalue	FDR	logFC	Pvalue	FDR
Corynebacterium 1	-0.262534	0.716329	0.716329	0.553446	0.303673	0.354285	1.11178	0.0558263	0.0976961	-0.253866	0.726916	0.73389	1.11841	0.0458304	0.0641626	-0.302271	0.706067	0.823745
Cutibacterium	-2.14254	0.00427538	0.0149638	-1.28598	0.058968	0.103194	-0.0607655	1	1	0.161089	0.73389	0.73389	1.34084	0.0277558	0.0485726	1.79157	0.00276073	0.00966255
Lawsonella	-3.60018	0.00331446	0.0149638	-2.40081	0.0215099	0.0501897	-9.20637	1.43e-08	5e-08	-5.66957	7.41e-05	0.00051878	-7.51534	7.6e-07	5.32e-06	-6.98601	4.03e-06	2.82e-05
Micrococcus	0.44131	0.434996	0.507496	1.22812	0.0201508	0.0501897	0.911086	0.108946	0.127104	0.244564	0.630948	0.73389	-0.58788	0.334516	0.390268	0.0675518	0.933791	0.933791
Staphylococcus	-1.00092	0.237838	0.332974	-2.10521	0.0120517	0.0501897	4.93089	3.36e-12	2.35e-11	0.266577	0.643059	0.73389	2.8506	5.77e-05	0.000201875	1.65137	0.0171581	0.0400355
Other	1.03796	0.0570954	0.0999169	0.712437	0.169296	0.237015	1.09317	0.0470071	0.0976961	1.06917	0.0498194	0.174368	1.95424	0.000257199	0.000600131	0.838968	0.130702	0.228728
Supplementary Table 4. Top differentially abundant genera between healthy and lesional scalp HF samples The differential abundance testing with Deseq2, identified features that are differentially abundant (i.e. present in different abundances) across our sample groups, between HFs collected from the scalp of healthy individuals and lesional sites of patients. The HF results revealed more taxa tha…
